# Supplementary material for: Near infrared spectroscopic data for rapid and simultaneous prediction of quality attributes in intact mango fruits
Source: Data Brief. 2019 Nov 11;27:104789. doi: 10.1016/j.dib.2019.104789 (PMC6880090; doi:10.1016/j.dib.2019.104789)
Supplement: Multimedia component 1 [file mmc1.zip]

Archive with 2 entries (2 files):
- Dataset_RawSpectrum_NIRS_for_Intact_Mangoes.unsb
- Dataset_RawSpectrum_NIRS_for_Intact_Mangoes.xlsx
