# Supplementary material for: Near infrared spectroscopic data for rapid and simultaneous prediction of quality attributes in intact mango fruits
Source: Data Brief. 2019 Nov 11;27:104789. doi: 10.1016/j.dib.2019.104789 (PMC6880090; doi:10.1016/j.dib.2019.104789)
Supplement: Multimedia component 1 [file mmc1.zip › Dataset_RawSpectrum_NIRS_for_Intact_Mangoes.xlsx]

## Sheet: RawData
No	Mango Cultivars	Vit C (mg/100g)	TA (mg/100g)	SSC (oBrix)	999.9	1000.3	1000.7	1001.1	1001.4	1001.8	1002.2	1002.6	1003	1003.4	1003.8	1004.2	1004.5	1004.9	1005.3	1005.7	1006.1	1006.5	1006.9	1007.3	1007.7	1008.1	1008.5	1008.8	1009.2	1009.6	1010	1010.4	1010.8	1011.2	1011.6	1012	1012.4	1012.8	1013.2	1013.6	1014	1014.4	1014.8	1015.2	1015.6	1016	1016.4	1016.8	1017.2
1	Cengkir	62.5127	599.682	8.695	0.517039	0.516867	0.516921	0.516366	0.516205	0.51566	0.515261	0.51472	0.514282	0.513759	0.513524	0.512883	0.51204	0.511836	0.511466	0.510771	0.510573	0.510286	0.510416	0.509871	0.509102	0.509045	0.508764	0.507712	0.507338	0.507047	0.506521	0.506149	0.50614	0.505477	0.504581	0.503678	0.503562	0.503196	0.502595	0.502101	0.501816	0.500998	0.500406	0.500222	0.499691	0.498636	0.498965	0.498213	0.497915
2	Cengkir	58.5543	488.582	8.825	0.465913	0.465593	0.465691	0.465959	0.465898	0.464764	0.464363	0.464231	0.464284	0.464047	0.463307	0.462537	0.46209	0.462184	0.462087	0.461413	0.461225	0.46125	0.46106	0.460361	0.459998	0.459708	0.459456	0.458929	0.45872	0.458615	0.457893	0.4574	0.457637	0.457247	0.456544	0.455946	0.455792	0.455536	0.455393	0.454834	0.454289	0.45344	0.453017	0.452782	0.452279	0.451867	0.452199	0.451731	0.45146
3	Cengkir	62.096	549.249	9.225	0.550232	0.549902	0.549755	0.549763	0.54998	0.549185	0.548379	0.547819	0.547142	0.546779	0.546289	0.545881	0.545395	0.54531	0.54508	0.544441	0.544153	0.543888	0.543624	0.542972	0.542336	0.54207	0.541762	0.541138	0.541237	0.540995	0.540085	0.539494	0.539216	0.538846	0.538749	0.537969	0.537597	0.53736	0.536321	0.535552	0.535525	0.535121	0.534657	0.53422	0.533321	0.532786	0.532917	0.532327	0.531823
4	Cengkir	62.3043	464.366	8.965	0.462931	0.462902	0.4627	0.462785	0.462643	0.461748	0.461245	0.461259	0.461403	0.46089	0.460205	0.459927	0.459609	0.459211	0.458932	0.458346	0.458135	0.458036	0.457759	0.457174	0.456909	0.45705	0.456629	0.455582	0.455536	0.45569	0.45523	0.454661	0.454629	0.45419	0.453991	0.453305	0.45315	0.452743	0.452276	0.451695	0.451469	0.450809	0.450286	0.449896	0.449266	0.448956	0.449108	0.448309	0.448409
5	Cengkir	46.241	346.849	9.435	0.449824	0.449643	0.44987	0.450019	0.449672	0.44884	0.4487	0.448091	0.447702	0.447621	0.447355	0.446985	0.446363	0.446003	0.445648	0.445265	0.445154	0.444928	0.444724	0.444065	0.443634	0.443603	0.443247	0.442564	0.442659	0.442412	0.441728	0.441158	0.440854	0.440606	0.440701	0.439819	0.439192	0.438836	0.438551	0.438027	0.437847	0.437389	0.437025	0.436571	0.435669	0.43528	0.435455	0.434947	0.434826
6	Cengkir	35.941	437.093	10.135	0.449824	0.449643	0.44987	0.450019	0.449672	0.44884	0.4487	0.448091	0.447702	0.447621	0.447355	0.446985	0.446363	0.446003	0.445648	0.445265	0.445154	0.444928	0.444724	0.444065	0.443634	0.443603	0.443247	0.442564	0.442659	0.442412	0.441728	0.441158	0.440854	0.440606	0.440701	0.439819	0.439192	0.438836	0.438551	0.438027	0.437847	0.437389	0.437025	0.436571	0.435669	0.43528	0.435455	0.434947	0.434826
7	Cengkir	51.741	167.941	13.705	0.449824	0.449643	0.44987	0.450019	0.449672	0.44884	0.4487	0.448091	0.447702	0.447621	0.447355	0.446985	0.446363	0.446003	0.445648	0.445265	0.445154	0.444928	0.444724	0.444065	0.443634	0.443603	0.443247	0.442564	0.442659	0.442412	0.441728	0.441158	0.440854	0.440606	0.440701	0.439819	0.439192	0.438836	0.438551	0.438027	0.437847	0.437389	0.437025	0.436571	0.435669	0.43528	0.435455	0.434947	0.434826
8	Cengkir	53.451	156.775	20.815	0.499188	0.499168	0.499243	0.499276	0.498889	0.498166	0.498043	0.497774	0.497297	0.496689	0.496202	0.496262	0.495843	0.495233	0.495035	0.494416	0.494699	0.494759	0.494407	0.493664	0.492993	0.493115	0.492683	0.492	0.492157	0.49191	0.491416	0.491126	0.490938	0.490382	0.490105	0.489442	0.489255	0.488954	0.488595	0.488225	0.487914	0.487203	0.486777	0.486714	0.486259	0.48549	0.48572	0.485122	0.484733
9	Cengkir	60.381	376.386	11.295	0.499188	0.499168	0.499243	0.499276	0.498889	0.498166	0.498043	0.497774	0.497297	0.496689	0.496202	0.496262	0.495843	0.495233	0.495035	0.494416	0.494699	0.494759	0.494407	0.493664	0.492993	0.493115	0.492683	0.492	0.492157	0.49191	0.491416	0.491126	0.490938	0.490382	0.490105	0.489442	0.489255	0.488954	0.488595	0.488225	0.487914	0.487203	0.486777	0.486714	0.486259	0.48549	0.48572	0.485122	0.484733
10	Cengkir	44.351	342.886	14.425	0.46456	0.464569	0.46484	0.464797	0.464321	0.463564	0.46354	0.463491	0.46304	0.462485	0.462137	0.461851	0.461476	0.460849	0.460392	0.460087	0.46047	0.460011	0.45975	0.4595	0.4594	0.459138	0.458676	0.457996	0.457966	0.457857	0.457089	0.456649	0.456887	0.456576	0.455999	0.455144	0.454785	0.454448	0.45418	0.453689	0.453537	0.453104	0.452726	0.45226	0.451804	0.451064	0.451193	0.450846	0.450779
11	Cengkir	49.731	309.386	13.387	0.628127	0.627072	0.62647	0.625762	0.624661	0.623522	0.623366	0.622498	0.621493	0.620496	0.619615	0.618739	0.617381	0.616049	0.615555	0.614663	0.613916	0.613256	0.612458	0.611288	0.610492	0.609762	0.608626	0.607213	0.606924	0.606545	0.60539	0.603962	0.603659	0.60293	0.601773	0.600357	0.59939	0.598582	0.59785	0.597137	0.59629	0.594812	0.59384	0.593357	0.592464	0.591618	0.591071	0.589973	0.589617
12	Cengkir	57.311	319.295	13.517	0.628127	0.627072	0.62647	0.625762	0.624661	0.623522	0.623366	0.622498	0.621493	0.620496	0.619615	0.618739	0.617381	0.616049	0.615555	0.614663	0.613916	0.613256	0.612458	0.611288	0.610492	0.609762	0.608626	0.607213	0.606924	0.606545	0.60539	0.603962	0.603659	0.60293	0.601773	0.600357	0.59939	0.598582	0.59785	0.597137	0.59629	0.594812	0.59384	0.593357	0.592464	0.591618	0.591071	0.589973	0.589617
13	Cengkir	53.531	399.208	13.917	0.49887	0.498158	0.498572	0.498509	0.497802	0.497247	0.49715	0.497005	0.496722	0.495875	0.494925	0.494424	0.494688	0.495115	0.494412	0.493618	0.493511	0.493146	0.492911	0.492429	0.491922	0.491864	0.491543	0.491211	0.491502	0.49093	0.49024	0.489847	0.489375	0.488989	0.488888	0.488316	0.488002	0.487622	0.487144	0.487038	0.487172	0.486599	0.485945	0.48588	0.485463	0.484684	0.483792	0.483133	0.482982
14	Cengkir	67.131	339.163	13.657	0.463472	0.462753	0.46289	0.462739	0.462209	0.461645	0.461649	0.461625	0.461443	0.461146	0.460213	0.459463	0.459557	0.459581	0.458709	0.457785	0.457676	0.457623	0.45764	0.457216	0.456975	0.456628	0.456397	0.455909	0.455604	0.454821	0.454554	0.454501	0.454022	0.453266	0.453541	0.45304	0.452422	0.452041	0.451905	0.451502	0.451085	0.450703	0.450333	0.450234	0.450068	0.44902	0.448524	0.448032	0.447475
15	Cengkir	63.841	186.552	14.127	0.525084	0.524445	0.524628	0.524391	0.523918	0.523329	0.523012	0.522749	0.522371	0.521691	0.520743	0.520401	0.520401	0.520527	0.519698	0.518929	0.518574	0.5184	0.518443	0.517871	0.517287	0.516972	0.517051	0.516775	0.516455	0.515831	0.5153	0.515028	0.514375	0.513807	0.51397	0.513396	0.5129	0.512355	0.511896	0.511405	0.511232	0.511015	0.51052	0.509982	0.509604	0.508904	0.508391	0.507593	0.50715
16	Cengkir	57.7986	191.199	14.827	0.491996	0.491499	0.491438	0.490787	0.490058	0.489565	0.489667	0.489497	0.489025	0.48854	0.487886	0.486877	0.486544	0.486621	0.486169	0.485675	0.485533	0.485058	0.484712	0.484174	0.483732	0.483206	0.483012	0.48275	0.48277	0.482131	0.481406	0.481158	0.480681	0.480205	0.480015	0.479438	0.479169	0.47881	0.478561	0.478124	0.477785	0.477239	0.476692	0.476245	0.476039	0.475461	0.474693	0.473869	0.473713
17	Cengkir	71.772	399.208	18.397	0.471459	0.471074	0.470934	0.470379	0.47026	0.46988	0.469497	0.469435	0.469454	0.468998	0.468351	0.467619	0.467762	0.467982	0.467307	0.466469	0.46627	0.466139	0.465979	0.465651	0.465393	0.464948	0.464589	0.464157	0.464102	0.463278	0.462817	0.462922	0.462372	0.46184	0.461907	0.461595	0.461394	0.461003	0.460534	0.460477	0.460302	0.459781	0.459334	0.459027	0.458713	0.457806	0.457207	0.456756	0.45652
18	Cengkir	55.7637	346.395	25.507	0.513505	0.513086	0.513458	0.513126	0.512536	0.51202	0.51142	0.511253	0.511205	0.510674	0.509978	0.509548	0.509498	0.509532	0.508909	0.508292	0.507913	0.507661	0.507578	0.507164	0.506676	0.506367	0.50613	0.505841	0.505809	0.504843	0.504293	0.504588	0.504205	0.503612	0.5033	0.502658	0.50238	0.502023	0.501939	0.501734	0.501347	0.500644	0.499984	0.499799	0.499522	0.498839	0.498492	0.497961	0.497463
19	Kweni	57.029	429.208	15.987	0.363834	0.363489	0.363418	0.36327	0.363237	0.36238	0.362127	0.36199	0.361873	0.361192	0.360576	0.36027	0.359791	0.359526	0.359111	0.358617	0.358637	0.358191	0.357772	0.357294	0.356972	0.356995	0.356722	0.35604	0.355796	0.3555	0.355001	0.354577	0.354718	0.354131	0.353699	0.353059	0.352769	0.352207	0.351934	0.351577	0.35112	0.350476	0.350207	0.349888	0.349276	0.348751	0.348879	0.348384	0.34815
20	Kweni	77.8647	667.092	19.117	0.363834	0.363489	0.363418	0.36327	0.363237	0.36238	0.362127	0.36199	0.361873	0.361192	0.360576	0.36027	0.359791	0.359526	0.359111	0.358617	0.358637	0.358191	0.357772	0.357294	0.356972	0.356995	0.356722	0.35604	0.355796	0.3555	0.355001	0.354577	0.354718	0.354131	0.353699	0.353059	0.352769	0.352207	0.351934	0.351577	0.35112	0.350476	0.350207	0.349888	0.349276	0.348751	0.348879	0.348384	0.34815
21	Kweni	51.9651	339.892	19.32	0.359705	0.359462	0.359603	0.359467	0.359104	0.358377	0.357889	0.357575	0.357461	0.356991	0.356505	0.356167	0.355681	0.355388	0.355053	0.354451	0.354455	0.354145	0.35389	0.353392	0.353006	0.35276	0.352574	0.3518	0.351551	0.351311	0.350666	0.350084	0.350408	0.350221	0.349696	0.348606	0.348118	0.347938	0.347521	0.34681	0.346792	0.346227	0.34589	0.345779	0.345183	0.344365	0.344404	0.344098	0.344174
22	Kweni	54.1613	235.892	18.78	0.359705	0.359462	0.359603	0.359467	0.359104	0.358377	0.357889	0.357575	0.357461	0.356991	0.356505	0.356167	0.355681	0.355388	0.355053	0.354451	0.354455	0.354145	0.35389	0.353392	0.353006	0.35276	0.352574	0.3518	0.351551	0.351311	0.350666	0.350084	0.350408	0.350221	0.349696	0.348606	0.348118	0.347938	0.347521	0.34681	0.346792	0.346227	0.34589	0.345779	0.345183	0.344365	0.344404	0.344098	0.344174
23	Kweni	70.2785	697.892	10.31	0.398669	0.398369	0.398148	0.397953	0.398103	0.397841	0.397318	0.396783	0.396442	0.396151	0.395649	0.3951	0.394718	0.394473	0.393914	0.393472	0.393651	0.393196	0.392939	0.392622	0.392478	0.392194	0.391658	0.390906	0.390771	0.390505	0.389805	0.389417	0.389514	0.388861	0.388553	0.388124	0.387927	0.387651	0.387203	0.386478	0.386198	0.38564	0.385255	0.384871	0.384253	0.383783	0.383883	0.383335	0.383363
24	Kweni	67.1712	365.892	13	0.362831	0.362573	0.362676	0.36273	0.362519	0.361553	0.361198	0.360818	0.360541	0.360128	0.359768	0.359211	0.358673	0.358271	0.357925	0.357457	0.357489	0.357427	0.357065	0.356677	0.356416	0.356091	0.355763	0.354828	0.354608	0.354457	0.353858	0.353442	0.353482	0.352893	0.352634	0.352039	0.351807	0.351377	0.350706	0.350047	0.349998	0.349537	0.349098	0.348597	0.347947	0.347554	0.347685	0.346897	0.346656
25	Kweni	68.7086	231.692	8.9	0.362831	0.362573	0.362676	0.36273	0.362519	0.361553	0.361198	0.360818	0.360541	0.360128	0.359768	0.359211	0.358673	0.358271	0.357925	0.357457	0.357489	0.357427	0.357065	0.356677	0.356416	0.356091	0.355763	0.354828	0.354608	0.354457	0.353858	0.353442	0.353482	0.352893	0.352634	0.352039	0.351807	0.351377	0.350706	0.350047	0.349998	0.349537	0.349098	0.348597	0.347947	0.347554	0.347685	0.346897	0.346656
26	Kweni	71.3438	690.092	14.21	0.360536	0.360478	0.360434	0.360178	0.360036	0.359469	0.359102	0.358762	0.358303	0.357621	0.357175	0.356982	0.356351	0.355812	0.35547	0.355029	0.355393	0.355056	0.354859	0.354226	0.353791	0.353661	0.353218	0.352468	0.352525	0.352399	0.3518	0.351027	0.350823	0.350444	0.350246	0.349674	0.349359	0.348831	0.34819	0.347387	0.347351	0.34685	0.346371	0.346044	0.345535	0.344901	0.345201	0.344738	0.344479
27	Kweni	73.1505	388.532	7.91	0.360536	0.360478	0.360434	0.360178	0.360036	0.359469	0.359102	0.358762	0.358303	0.357621	0.357175	0.356982	0.356351	0.355812	0.35547	0.355029	0.355393	0.355056	0.354859	0.354226	0.353791	0.353661	0.353218	0.352468	0.352525	0.352399	0.3518	0.351027	0.350823	0.350444	0.350246	0.349674	0.349359	0.348831	0.34819	0.347387	0.347351	0.34685	0.346371	0.346044	0.345535	0.344901	0.345201	0.344738	0.344479
28	Kweni	70.3466	643.942	9.23	0.360536	0.360478	0.360434	0.360178	0.360036	0.359469	0.359102	0.358762	0.358303	0.357621	0.357175	0.356982	0.356351	0.355812	0.35547	0.355029	0.355393	0.355056	0.354859	0.354226	0.353791	0.353661	0.353218	0.352468	0.352525	0.352399	0.3518	0.351027	0.350823	0.350444	0.350246	0.349674	0.349359	0.348831	0.34819	0.347387	0.347351	0.34685	0.346371	0.346044	0.345535	0.344901	0.345201	0.344738	0.344479
29	Kweni	58.3936	650.662	14.28	0.360536	0.360478	0.360434	0.360178	0.360036	0.359469	0.359102	0.358762	0.358303	0.357621	0.357175	0.356982	0.356351	0.355812	0.35547	0.355029	0.355393	0.355056	0.354859	0.354226	0.353791	0.353661	0.353218	0.352468	0.352525	0.352399	0.3518	0.351027	0.350823	0.350444	0.350246	0.349674	0.349359	0.348831	0.34819	0.347387	0.347351	0.34685	0.346371	0.346044	0.345535	0.344901	0.345201	0.344738	0.344479
30	Kweni	59.9083	441.932	13.24	0.386606	0.386146	0.38625	0.386475	0.386263	0.385194	0.38469	0.384674	0.384779	0.384116	0.383603	0.383257	0.382623	0.38221	0.382027	0.381688	0.381852	0.381283	0.380919	0.380442	0.379902	0.379746	0.379455	0.378905	0.378555	0.378294	0.377854	0.377415	0.377294	0.376769	0.376625	0.375902	0.375215	0.374992	0.374731	0.374116	0.373814	0.373275	0.373005	0.372625	0.371915	0.371338	0.371494	0.370852	0.370817
31	Kweni	62.3081	578.682	14.61	0.386606	0.386146	0.38625	0.386475	0.386263	0.385194	0.38469	0.384674	0.384779	0.384116	0.383603	0.383257	0.382623	0.38221	0.382027	0.381688	0.381852	0.381283	0.380919	0.380442	0.379902	0.379746	0.379455	0.378905	0.378555	0.378294	0.377854	0.377415	0.377294	0.376769	0.376625	0.375902	0.375215	0.374992	0.374731	0.374116	0.373814	0.373275	0.373005	0.372625	0.371915	0.371338	0.371494	0.370852	0.370817
32	Kweni	43.875	620.502	9.8	0.386606	0.386146	0.38625	0.386475	0.386263	0.385194	0.38469	0.384674	0.384779	0.384116	0.383603	0.383257	0.382623	0.38221	0.382027	0.381688	0.381852	0.381283	0.380919	0.380442	0.379902	0.379746	0.379455	0.378905	0.378555	0.378294	0.377854	0.377415	0.377294	0.376769	0.376625	0.375902	0.375215	0.374992	0.374731	0.374116	0.373814	0.373275	0.373005	0.372625	0.371915	0.371338	0.371494	0.370852	0.370817
33	Kweni	52.364	526.794	15.28	0.386606	0.386146	0.38625	0.386475	0.386263	0.385194	0.38469	0.384674	0.384779	0.384116	0.383603	0.383257	0.382623	0.38221	0.382027	0.381688	0.381852	0.381283	0.380919	0.380442	0.379902	0.379746	0.379455	0.378905	0.378555	0.378294	0.377854	0.377415	0.377294	0.376769	0.376625	0.375902	0.375215	0.374992	0.374731	0.374116	0.373814	0.373275	0.373005	0.372625	0.371915	0.371338	0.371494	0.370852	0.370817
34	Kweni	42.952	685.827	19.9	0.535139	0.534539	0.534576	0.534459	0.534596	0.534063	0.533715	0.533513	0.533532	0.532887	0.531959	0.531418	0.531355	0.531208	0.530584	0.530216	0.530281	0.530288	0.530033	0.529363	0.529166	0.528728	0.528383	0.527855	0.528136	0.527804	0.527068	0.526968	0.526629	0.525801	0.52593	0.525788	0.525441	0.524797	0.524304	0.524322	0.524534	0.524087	0.523156	0.522804	0.522836	0.521807	0.521094	0.520639	0.520458
35	Kweni	39.785	732.806	21.38	0.376181	0.375577	0.375415	0.374922	0.374636	0.374062	0.373809	0.373834	0.373456	0.372895	0.372366	0.371788	0.371626	0.371674	0.371156	0.370326	0.370271	0.370036	0.369648	0.369012	0.36891	0.368759	0.368399	0.36785	0.367878	0.367228	0.366583	0.366524	0.366038	0.365568	0.365587	0.365153	0.364874	0.364331	0.363947	0.363896	0.363661	0.363075	0.362387	0.362002	0.361781	0.361146	0.360692	0.360072	0.359717
36	Kweni	44.325	705.826	14.33	0.376181	0.375577	0.375415	0.374922	0.374636	0.374062	0.373809	0.373834	0.373456	0.372895	0.372366	0.371788	0.371626	0.371674	0.371156	0.370326	0.370271	0.370036	0.369648	0.369012	0.36891	0.368759	0.368399	0.36785	0.367878	0.367228	0.366583	0.366524	0.366038	0.365568	0.365587	0.365153	0.364874	0.364331	0.363947	0.363896	0.363661	0.363075	0.362387	0.362002	0.361781	0.361146	0.360692	0.360072	0.359717
37	Kweni	37.3772	651.945	10.13	0.365372	0.364324	0.364285	0.364437	0.363961	0.363205	0.3626	0.36238	0.36243	0.362176	0.361375	0.360533	0.360529	0.360779	0.360212	0.35925	0.358987	0.358984	0.358764	0.358232	0.357679	0.35716	0.357189	0.356893	0.356981	0.356354	0.355613	0.35535	0.354798	0.354182	0.354163	0.353831	0.353584	0.352945	0.352426	0.3523	0.352009	0.351499	0.350852	0.350577	0.35038	0.349521	0.349272	0.348542	0.348026
38	Kweni	46.4428	452.945	17.52	0.386427	0.385646	0.385937	0.385867	0.385321	0.384651	0.384247	0.383921	0.383672	0.383155	0.38251	0.381827	0.38207	0.382047	0.381147	0.380384	0.380402	0.380204	0.379835	0.379264	0.378924	0.378488	0.37834	0.378076	0.378135	0.377336	0.376611	0.376254	0.375666	0.375283	0.375427	0.374972	0.374659	0.374029	0.373657	0.373559	0.373316	0.372734	0.372116	0.371777	0.371597	0.370845	0.370053	0.369432	0.369046
39	Kweni	28.6297	490.145	13.574	0.381048	0.380483	0.380541	0.380151	0.379599	0.379188	0.379009	0.378722	0.37831	0.377719	0.377028	0.376388	0.376354	0.376431	0.375705	0.374927	0.374565	0.374138	0.374011	0.373607	0.373194	0.372785	0.372434	0.37199	0.371897	0.371331	0.370819	0.370648	0.369965	0.369439	0.369569	0.368986	0.368625	0.368037	0.367582	0.367557	0.367276	0.366528	0.366076	0.365856	0.365566	0.3646	0.364083	0.363391	0.362919
40	Kweni	32.0052	351.945	14.974	0.381048	0.380483	0.380541	0.380151	0.379599	0.379188	0.379009	0.378722	0.37831	0.377719	0.377028	0.376388	0.376354	0.376431	0.375705	0.374927	0.374565	0.374138	0.374011	0.373607	0.373194	0.372785	0.372434	0.37199	0.371897	0.371331	0.370819	0.370648	0.369965	0.369439	0.369569	0.368986	0.368625	0.368037	0.367582	0.367557	0.367276	0.366528	0.366076	0.365856	0.365566	0.3646	0.364083	0.363391	0.362919
41	Kweni	46.8884	745.045	14.804	0.381048	0.380483	0.380541	0.380151	0.379599	0.379188	0.379009	0.378722	0.37831	0.377719	0.377028	0.376388	0.376354	0.376431	0.375705	0.374927	0.374565	0.374138	0.374011	0.373607	0.373194	0.372785	0.372434	0.37199	0.371897	0.371331	0.370819	0.370648	0.369965	0.369439	0.369569	0.368986	0.368625	0.368037	0.367582	0.367557	0.367276	0.366528	0.366076	0.365856	0.365566	0.3646	0.364083	0.363391	0.362919
42	Kweni	25.9886	546.145	18.204	0.381569	0.380729	0.380697	0.380358	0.380072	0.379537	0.379459	0.379489	0.379022	0.378217	0.37744	0.376597	0.376492	0.376593	0.375905	0.375292	0.374988	0.374828	0.374503	0.373853	0.37363	0.373387	0.37317	0.372937	0.373062	0.372319	0.371374	0.371043	0.370672	0.370097	0.370018	0.369474	0.369104	0.368621	0.368317	0.368166	0.367959	0.367223	0.366627	0.366536	0.36621	0.365289	0.364617	0.364144	0.363914
43	Kweni	23.0614	457.245	11.534	0.397158	0.396567	0.396512	0.396085	0.395744	0.395449	0.39504	0.394922	0.394716	0.394139	0.393248	0.39235	0.392338	0.392609	0.391739	0.390978	0.390877	0.390762	0.390529	0.390049	0.389689	0.389252	0.38904	0.388676	0.388863	0.38836	0.387357	0.386867	0.38653	0.386301	0.386207	0.385591	0.385393	0.384926	0.384392	0.384264	0.383992	0.383265	0.382659	0.382648	0.382406	0.381613	0.38096	0.380173	0.379623
44	Kweni	28.0621	656.145	19.044	0.378114	0.377124	0.377165	0.377161	0.376749	0.376185	0.37588	0.375727	0.375357	0.374682	0.373949	0.373129	0.373189	0.373589	0.372813	0.37203	0.371977	0.371868	0.371386	0.370748	0.370336	0.36999	0.369816	0.369571	0.369552	0.368653	0.367939	0.367797	0.367283	0.366673	0.366656	0.366202	0.365771	0.365716	0.365263	0.364733	0.364465	0.363707	0.363131	0.36309	0.362859	0.361922	0.361227	0.360635	0.360469
45	Kweni	44.1048	545.045	14.054	0.389473	0.388966	0.389245	0.388884	0.388403	0.387981	0.387721	0.387342	0.387001	0.386306	0.38578	0.385406	0.385363	0.385275	0.384544	0.383814	0.383519	0.3834	0.383379	0.382813	0.382219	0.381956	0.381713	0.381407	0.381485	0.380775	0.380006	0.379758	0.379441	0.379048	0.37905	0.378499	0.378182	0.377888	0.377578	0.377229	0.377172	0.376589	0.376066	0.376068	0.375681	0.374555	0.374162	0.373487	0.373246
46	Kweni	44.9729	605.712	14.954	0.365708	0.365245	0.36529	0.364957	0.364485	0.363896	0.363671	0.363543	0.363154	0.362575	0.361793	0.361056	0.361028	0.361103	0.360362	0.359541	0.359318	0.359188	0.358684	0.3582	0.358086	0.357903	0.357768	0.357193	0.356939	0.355964	0.355344	0.355293	0.354601	0.354173	0.354418	0.353855	0.35349	0.352869	0.35232	0.352119	0.352018	0.351521	0.350774	0.350271	0.35006	0.349527	0.348989	0.348003	0.347643
47	Kweni	33.7034	360.104	12.154	0.412433	0.412061	0.412154	0.411806	0.411447	0.410753	0.410679	0.410606	0.410485	0.410115	0.409187	0.408558	0.40878	0.408842	0.407949	0.407171	0.406997	0.406798	0.406503	0.406209	0.405963	0.405698	0.405566	0.405203	0.405123	0.404496	0.403961	0.403751	0.403522	0.40307	0.403277	0.402659	0.402066	0.401509	0.401381	0.401603	0.401653	0.400739	0.399983	0.399876	0.399669	0.398767	0.398312	0.397721	0.3973
48	Kent	42.2309	366.324	13.384	0.428519	0.427882	0.427481	0.427315	0.427002	0.426289	0.425939	0.42554	0.424892	0.424482	0.424171	0.423902	0.423586	0.422961	0.422262	0.421743	0.421817	0.421583	0.421034	0.420312	0.419859	0.419515	0.419206	0.418904	0.418636	0.418362	0.417569	0.416708	0.416224	0.41596	0.415932	0.415275	0.414936	0.41422	0.413493	0.413247	0.413172	0.412449	0.412012	0.411207	0.410312	0.41022	0.410247	0.409264	0.408857
49	Kent	24.0867	374.254	16.564	0.455501	0.454918	0.454001	0.453701	0.453563	0.453152	0.45296	0.452852	0.452463	0.451848	0.451686	0.451042	0.450286	0.449623	0.449151	0.448622	0.448602	0.448339	0.447681	0.447006	0.44642	0.446101	0.446127	0.44586	0.445512	0.445238	0.444624	0.443835	0.443537	0.443335	0.44307	0.442273	0.442007	0.441235	0.440493	0.440281	0.44006	0.439505	0.439183	0.43822	0.437593	0.437646	0.437545	0.436222	0.435436
50	Kent	43.8723	576.364	19.684	0.429935	0.429312	0.429004	0.428822	0.42809	0.427227	0.42713	0.427362	0.42714	0.426584	0.426192	0.425584	0.424955	0.424328	0.424044	0.423907	0.423393	0.423005	0.422478	0.421674	0.421594	0.421292	0.42096	0.420719	0.420489	0.420202	0.419474	0.418478	0.418217	0.418434	0.418243	0.417615	0.417226	0.41631	0.415568	0.415244	0.41517	0.414643	0.414432	0.413386	0.412434	0.412582	0.413016	0.41209	0.411141
51	Kent	42.9444	439.614	17.494	0.417054	0.416565	0.416097	0.415913	0.415398	0.414692	0.414409	0.413956	0.413576	0.413285	0.413096	0.412307	0.411948	0.411782	0.411415	0.410864	0.410278	0.410069	0.40987	0.409286	0.408783	0.408279	0.40799	0.407709	0.407645	0.407351	0.406613	0.405888	0.405607	0.405559	0.40536	0.404637	0.40418	0.403447	0.402893	0.402718	0.402396	0.401862	0.401811	0.400837	0.399716	0.399789	0.399707	0.39868	0.398377
52	Kent	33.2131	233.114	19.354	0.433239	0.432622	0.432626	0.432379	0.43162	0.43071	0.430836	0.430847	0.430188	0.42947	0.429426	0.428917	0.42797	0.427502	0.427435	0.426709	0.426475	0.426103	0.425527	0.425145	0.424636	0.424018	0.423787	0.423505	0.423513	0.423298	0.422533	0.421466	0.421332	0.421267	0.420994	0.420401	0.419946	0.419127	0.418616	0.418241	0.417961	0.417345	0.416974	0.41606	0.415429	0.415294	0.415335	0.414333	0.413705
53	Kent	32.9961	631.014	16.304	0.448097	0.447564	0.447359	0.447161	0.446685	0.445735	0.4455	0.445597	0.445074	0.444137	0.443802	0.443339	0.44275	0.442796	0.442522	0.441816	0.441261	0.44087	0.440489	0.439837	0.439443	0.439156	0.439111	0.43863	0.438267	0.438035	0.437439	0.436706	0.436453	0.436095	0.435942	0.435403	0.435055	0.433926	0.433083	0.433049	0.433077	0.43256	0.432059	0.430963	0.430124	0.430295	0.430592	0.429473	0.428784
54	Kent	34.2979	587.214	21.644	0.45036	0.44943	0.448872	0.449077	0.448829	0.447856	0.447491	0.447025	0.446442	0.446067	0.446139	0.445347	0.444427	0.444016	0.443436	0.443057	0.443051	0.442417	0.441762	0.441322	0.441047	0.44093	0.440587	0.439914	0.439519	0.438976	0.438223	0.437418	0.437276	0.437295	0.436972	0.436179	0.435669	0.434815	0.43416	0.434137	0.433808	0.432988	0.432824	0.431892	0.430715	0.430605	0.430951	0.429774	0.428952
55	Kent	42.0051	683.114	25.254	0.433643	0.432754	0.432208	0.432232	0.432092	0.431207	0.430669	0.430613	0.430621	0.430085	0.429795	0.429114	0.428369	0.428156	0.427749	0.426916	0.426575	0.426506	0.425961	0.425306	0.425079	0.424622	0.424432	0.424012	0.423787	0.423675	0.422975	0.422019	0.421613	0.421491	0.421266	0.420709	0.420355	0.419476	0.418713	0.418641	0.418448	0.417984	0.417772	0.416623	0.415771	0.415737	0.415857	0.414771	0.414163
56	Kent	44.1085	663.414	18.594	0.484555	0.483925	0.483575	0.483187	0.482636	0.481928	0.481441	0.481178	0.480807	0.48022	0.479957	0.479407	0.478783	0.478624	0.47822	0.477833	0.477506	0.477091	0.476449	0.475421	0.474934	0.474778	0.474496	0.474271	0.473955	0.473553	0.472896	0.4722	0.47169	0.471352	0.471352	0.470847	0.4705	0.469531	0.468446	0.468011	0.467808	0.467231	0.466965	0.465973	0.464925	0.464714	0.464946	0.464068	0.46322
57	Kent	45.8884	754.514	19.034	0.466953	0.466373	0.466036	0.465459	0.464688	0.464097	0.463876	0.463869	0.463284	0.462631	0.462771	0.462337	0.461805	0.46144	0.460765	0.460055	0.459833	0.459363	0.458888	0.4584	0.458364	0.458146	0.457438	0.457079	0.456763	0.456442	0.455702	0.454984	0.454802	0.454845	0.454879	0.454153	0.453424	0.452548	0.451994	0.45188	0.451555	0.451082	0.450778	0.449611	0.448567	0.448741	0.449097	0.448075	0.447322
58	Kent	36.7671	420.714	23.384	0.470307	0.469606	0.469798	0.469682	0.469087	0.468309	0.468001	0.468076	0.467797	0.467047	0.466909	0.466718	0.465958	0.465229	0.464722	0.464306	0.464304	0.464216	0.463658	0.462925	0.462535	0.462076	0.461945	0.461852	0.461583	0.461117	0.460383	0.459655	0.459439	0.459491	0.459243	0.458775	0.458515	0.45757	0.456936	0.45699	0.456833	0.45624	0.455795	0.454785	0.454026	0.454031	0.454265	0.453448	0.452727
59	Kent	39.5933	420.014	19.594	0.465617	0.464504	0.463853	0.463987	0.463864	0.463257	0.462953	0.462773	0.462522	0.462013	0.461584	0.460946	0.460243	0.459864	0.459537	0.459029	0.458586	0.457888	0.457348	0.456947	0.45653	0.456054	0.456079	0.45567	0.455179	0.455028	0.454739	0.454015	0.45389	0.453751	0.453175	0.452363	0.451621	0.45095	0.450613	0.450306	0.449922	0.449281	0.449088	0.448108	0.447268	0.447336	0.447251	0.44635	0.445657
60	Kent	33.3884	702.336	17.434	0.5164	0.515618	0.515464	0.515597	0.515196	0.514441	0.513958	0.513823	0.513295	0.513066	0.513014	0.512293	0.511895	0.511447	0.510791	0.510334	0.510297	0.50971	0.509297	0.508679	0.508255	0.508131	0.507977	0.507399	0.506809	0.506515	0.5062	0.505469	0.504885	0.50488	0.505043	0.504561	0.504339	0.503567	0.502714	0.502228	0.502233	0.501823	0.501105	0.500042	0.499353	0.499374	0.499449	0.498418	0.497925
61	Kent	30.965	658.536	18.594	0.484385	0.483576	0.483313	0.483346	0.482941	0.482146	0.481792	0.481783	0.481439	0.481095	0.480918	0.480719	0.480343	0.479726	0.479098	0.478391	0.478109	0.478037	0.477832	0.47698	0.476429	0.476061	0.475903	0.47549	0.475336	0.474958	0.474243	0.473696	0.473451	0.473352	0.473325	0.472658	0.472203	0.471519	0.470633	0.470503	0.470381	0.469712	0.469487	0.468212	0.467549	0.467799	0.467664	0.466977	0.466547
62	Kent	42.9907	754.436	16.734	0.470543	0.469743	0.469596	0.469307	0.468874	0.468069	0.46774	0.467342	0.466812	0.466252	0.466153	0.465538	0.465126	0.465002	0.464558	0.463923	0.463582	0.46327	0.462859	0.461943	0.461183	0.460865	0.460979	0.460708	0.460387	0.459992	0.45954	0.458859	0.458428	0.458085	0.458033	0.45767	0.457169	0.456121	0.455312	0.455257	0.45515	0.454714	0.454122	0.452865	0.452141	0.452243	0.452359	0.451205	0.450497
63	Kent	46.9741	734.736	16.897	0.484926	0.483986	0.483801	0.48388	0.483436	0.482643	0.482326	0.482087	0.481738	0.481465	0.481006	0.480312	0.479797	0.479551	0.479132	0.478574	0.478214	0.477973	0.477678	0.477077	0.47673	0.476169	0.47581	0.475583	0.475341	0.475166	0.474576	0.4738	0.47332	0.473278	0.473335	0.472621	0.472066	0.471203	0.470443	0.470418	0.470591	0.4701	0.469367	0.468244	0.467314	0.467545	0.467882	0.466952	0.466234
64	Kent	50.3255	825.836	11.907	0.470157	0.469284	0.468909	0.468909	0.468549	0.467326	0.466983	0.466877	0.466525	0.466021	0.46558	0.464954	0.464359	0.464125	0.463929	0.463177	0.462545	0.462287	0.461842	0.461213	0.460735	0.460157	0.460099	0.459747	0.459157	0.458609	0.458064	0.457575	0.457456	0.4573	0.456956	0.455939	0.455352	0.454708	0.453855	0.453449	0.453269	0.45298	0.452903	0.451743	0.450732	0.450665	0.450708	0.449606	0.448825
65	Kent	42.6873	492.036	12.807	0.535914	0.535335	0.535124	0.534579	0.533795	0.532959	0.532509	0.532555	0.531998	0.531473	0.531548	0.530809	0.52996	0.529323	0.528989	0.528445	0.52817	0.527935	0.527239	0.526437	0.526223	0.525896	0.525376	0.524983	0.524759	0.524423	0.523734	0.522677	0.522455	0.522589	0.522231	0.521398	0.520946	0.519866	0.519179	0.519126	0.519226	0.518523	0.518053	0.516979	0.515939	0.515951	0.516053	0.515008	0.514338
66	Kent	37.5583	491.336	10.007	0.465371	0.464657	0.464252	0.464269	0.46399	0.463035	0.46253	0.462622	0.462395	0.461808	0.461664	0.461475	0.460798	0.460176	0.459788	0.459277	0.45895	0.458644	0.458011	0.45735	0.456977	0.456567	0.456452	0.456157	0.456137	0.455604	0.454976	0.4544	0.45418	0.454035	0.453855	0.453157	0.452666	0.451864	0.451304	0.451174	0.45093	0.450634	0.450433	0.449254	0.448378	0.448431	0.448484	0.447361	0.446592
67	Kent	31.3534	648.236	11.237	0.481042	0.480179	0.480139	0.480161	0.479325	0.478728	0.478491	0.478362	0.477911	0.477267	0.477197	0.476721	0.475884	0.475704	0.475683	0.475086	0.474572	0.474011	0.47346	0.47292	0.47264	0.47239	0.472274	0.471847	0.471597	0.471155	0.470409	0.469603	0.469249	0.46908	0.469332	0.468788	0.468224	0.467573	0.466777	0.466258	0.466388	0.466262	0.465701	0.464367	0.463627	0.463662	0.463647	0.462657	0.462367
68	Kent	28.93	491.436	14.417	0.446987	0.446172	0.446178	0.445886	0.445136	0.444503	0.444513	0.444366	0.444097	0.443611	0.443354	0.442773	0.44215	0.441815	0.441416	0.440873	0.440308	0.439978	0.439929	0.439315	0.438868	0.438551	0.438379	0.438148	0.437868	0.43753	0.436594	0.435744	0.43554	0.435494	0.435407	0.434703	0.434338	0.433831	0.433185	0.433011	0.432931	0.432504	0.432082	0.430869	0.430153	0.430231	0.430196	0.429194	0.428525
69	Kent	40.9557	592.136	17.537	0.46421	0.463664	0.462654	0.462318	0.462092	0.461215	0.460722	0.460506	0.460006	0.459514	0.459655	0.459229	0.458464	0.457973	0.457115	0.456292	0.45616	0.456198	0.455915	0.455032	0.454621	0.454067	0.453738	0.453384	0.45336	0.452945	0.452507	0.451807	0.451255	0.450857	0.450797	0.450361	0.450199	0.449148	0.448199	0.44812	0.448162	0.447684	0.44747	0.446354	0.445444	0.445392	0.44539	0.444208	0.443535
70	Kent	44.9391	447.236	15.347	0.477888	0.477366	0.477025	0.477036	0.476568	0.475839	0.475444	0.475011	0.474392	0.474334	0.474152	0.473104	0.472701	0.472405	0.471859	0.471266	0.470975	0.47065	0.470257	0.469809	0.469591	0.46898	0.468867	0.468697	0.468303	0.467939	0.467297	0.466585	0.466493	0.466282	0.465889	0.465014	0.464675	0.464002	0.463329	0.46317	0.462936	0.46239	0.462109	0.461005	0.460496	0.460567	0.460431	0.45948	0.458882
71	Kent	48.2905	477.236	17.207	0.474169	0.473234	0.472685	0.472509	0.472175	0.471572	0.471426	0.471168	0.470586	0.470288	0.470234	0.469714	0.468659	0.468006	0.467741	0.467152	0.466841	0.466762	0.466124	0.465659	0.465196	0.464882	0.464797	0.464274	0.463923	0.463741	0.463214	0.462512	0.461729	0.461385	0.461471	0.460828	0.460145	0.459305	0.459012	0.458835	0.458532	0.458148	0.457883	0.456739	0.455797	0.455779	0.45604	0.455168	0.454312
72	Kent	40.6523	680.336	14.157	0.48016	0.479181	0.478841	0.478611	0.478046	0.477086	0.476989	0.477131	0.476504	0.475901	0.475796	0.47508	0.474424	0.474079	0.473674	0.473117	0.472773	0.472029	0.471376	0.471059	0.471226	0.471012	0.470357	0.469725	0.469479	0.469259	0.468814	0.468108	0.467587	0.467435	0.467195	0.466517	0.465759	0.464668	0.464317	0.464361	0.464246	0.463552	0.4632	0.462127	0.461235	0.461183	0.461258	0.460268	0.459626
73	Kent	40.4811	437.436	19.497	0.468979	0.46814	0.467486	0.467564	0.467403	0.466466	0.466156	0.466097	0.46583	0.465435	0.465137	0.464778	0.464256	0.463641	0.463068	0.462197	0.462191	0.462015	0.461627	0.46106	0.460576	0.460138	0.459987	0.459551	0.459452	0.459244	0.458369	0.457627	0.457379	0.457299	0.457172	0.456714	0.456529	0.455491	0.454541	0.454422	0.454591	0.454061	0.453498	0.452525	0.451821	0.451622	0.45172	0.4509	0.450206
74	Kent	56.45	647.254	23.107	0.45257	0.451801	0.451432	0.451298	0.450392	0.449786	0.449767	0.449624	0.449092	0.448513	0.448159	0.447642	0.44724	0.446715	0.446224	0.445532	0.445613	0.445274	0.444783	0.44435	0.443917	0.443393	0.443154	0.442872	0.44279	0.442306	0.441377	0.440717	0.440627	0.440569	0.440458	0.439722	0.439385	0.438647	0.437839	0.437459	0.437471	0.437063	0.436679	0.435232	0.434489	0.434793	0.435107	0.433933	0.433098
75	Kent	43.0085	611.578	16.447	0.471628	0.470745	0.470419	0.470151	0.469644	0.46896	0.468735	0.468676	0.468166	0.467459	0.467334	0.466704	0.465849	0.465451	0.46504	0.464267	0.463967	0.463832	0.463134	0.462286	0.461906	0.461467	0.461118	0.460603	0.460623	0.460652	0.459634	0.458603	0.458535	0.458422	0.45808	0.457233	0.456451	0.455525	0.454887	0.454516	0.454304	0.454074	0.453693	0.452434	0.451573	0.451479	0.451613	0.450758	0.450215
76	Kent	35.3703	326.402	16.887	0.458692	0.458075	0.457528	0.457191	0.456846	0.456543	0.456336	0.455952	0.455349	0.454904	0.454716	0.454178	0.453517	0.452994	0.452582	0.451868	0.45154	0.451301	0.450741	0.450033	0.449489	0.448956	0.44907	0.448918	0.448557	0.448039	0.44766	0.446632	0.446173	0.445953	0.445599	0.445	0.44457	0.443964	0.443304	0.442776	0.442594	0.442169	0.441843	0.440912	0.439978	0.439951	0.439867	0.438813	0.438325
77	Kent	35.1991	584.912	21.237	0.470619	0.469852	0.46923	0.469155	0.468431	0.467886	0.467746	0.467377	0.466444	0.46589	0.466158	0.465916	0.465526	0.464896	0.464201	0.4635	0.463281	0.463185	0.46272	0.46196	0.461642	0.461354	0.461216	0.460998	0.460454	0.459804	0.459372	0.458703	0.458502	0.4585	0.458359	0.457474	0.456932	0.456327	0.45569	0.45545	0.455179	0.454824	0.454458	0.453402	0.45258	0.452695	0.452806	0.451752	0.451182
78	Kent	37.6771	353.032	17.447	0.438912	0.438162	0.438052	0.437729	0.436986	0.436585	0.436808	0.436516	0.43597	0.435458	0.435114	0.434706	0.434325	0.433809	0.433334	0.432964	0.432791	0.432376	0.43183	0.431403	0.431082	0.430647	0.430416	0.430118	0.429969	0.429469	0.42861	0.42783	0.427583	0.427649	0.427692	0.426975	0.426483	0.425689	0.424943	0.424816	0.424728	0.424107	0.423767	0.422922	0.422139	0.422113	0.422011	0.420932	0.42035
79	Kent	21.367	415.612	15.287	0.475111	0.47434	0.474403	0.474561	0.473762	0.472812	0.472513	0.472504	0.472173	0.471771	0.471246	0.470569	0.470212	0.469882	0.469372	0.468805	0.468504	0.468102	0.467727	0.467075	0.466679	0.466124	0.465758	0.465363	0.465207	0.464921	0.464438	0.463393	0.462843	0.462688	0.462767	0.462071	0.461379	0.460689	0.460299	0.46014	0.460149	0.459651	0.45916	0.457996	0.457151	0.457149	0.457249	0.45602	0.455269
80	Kent	28.967	375.332	16.447	0.4493	0.448629	0.448055	0.448135	0.44809	0.447216	0.446816	0.446477	0.446155	0.445821	0.445563	0.444951	0.444471	0.443883	0.443629	0.443153	0.442918	0.442513	0.442163	0.441623	0.441391	0.441158	0.440917	0.440478	0.440497	0.440119	0.439511	0.438781	0.438574	0.438632	0.438284	0.43746	0.43706	0.436505	0.43597	0.435714	0.435358	0.434804	0.434657	0.433846	0.433076	0.433091	0.43318	0.432298	0.431589
81	Kent	22.597	515.302	14.587	0.429366	0.428678	0.428277	0.427984	0.427611	0.426926	0.426639	0.42636	0.425977	0.425499	0.425352	0.424779	0.42434	0.424015	0.423789	0.423115	0.422719	0.422479	0.422076	0.421457	0.421163	0.420861	0.42043	0.420052	0.419899	0.419651	0.41916	0.418247	0.41801	0.417985	0.41787	0.417196	0.416748	0.41608	0.415444	0.415242	0.415093	0.41466	0.414415	0.413241	0.412451	0.412561	0.412739	0.411562	0.411106
82	Kent	34.207	533.062	11.982	0.454289	0.453789	0.453421	0.453163	0.452773	0.452016	0.451783	0.451579	0.451241	0.450911	0.450345	0.44944	0.448918	0.448587	0.448344	0.447715	0.447548	0.447515	0.447167	0.446409	0.445985	0.445445	0.444991	0.44457	0.444486	0.443958	0.443278	0.442838	0.442656	0.44254	0.44219	0.441491	0.441152	0.440548	0.43974	0.439437	0.439279	0.43884	0.438628	0.437845	0.436733	0.436574	0.436714	0.435806	0.43504
83	Kent	18.327	505.776	19.147	0.449873	0.449064	0.448636	0.448427	0.448026	0.447041	0.447022	0.447211	0.446576	0.445943	0.445904	0.445507	0.444917	0.44437	0.443798	0.443333	0.443112	0.442737	0.442141	0.441891	0.441765	0.441154	0.440577	0.440312	0.440142	0.439817	0.439345	0.438435	0.437934	0.438001	0.437797	0.436812	0.436266	0.435878	0.435123	0.434842	0.434875	0.434172	0.433943	0.43312	0.432335	0.432341	0.43242	0.431337	0.43061
84	Kent	30.987	528.11	21.111	0.494964	0.49437	0.493827	0.493392	0.492779	0.492195	0.491928	0.492094	0.491744	0.491118	0.490896	0.490146	0.489534	0.489257	0.488792	0.488261	0.487969	0.487872	0.487763	0.487038	0.48661	0.486148	0.485754	0.485234	0.485343	0.485216	0.484004	0.482962	0.482826	0.482987	0.482899	0.482285	0.481959	0.481056	0.480349	0.480436	0.480307	0.479597	0.479113	0.478168	0.477326	0.477434	0.477624	0.47662	0.476143
85	Kent	35.777	632.521	18.63	0.438271	0.437551	0.437256	0.437129	0.436796	0.436155	0.435898	0.435692	0.435161	0.434624	0.434557	0.433944	0.433241	0.43298	0.432636	0.432096	0.431866	0.431654	0.431099	0.430849	0.430774	0.430136	0.429805	0.429551	0.429301	0.429126	0.42854	0.427717	0.427336	0.427279	0.427108	0.426604	0.426617	0.425955	0.425258	0.425136	0.424964	0.424262	0.424109	0.423174	0.422513	0.4224	0.422584	0.42155	0.420857
86	Kent	29.565	305.321	15.58	0.509359	0.50866	0.508334	0.508321	0.507525	0.506763	0.506704	0.506864	0.506382	0.505648	0.505504	0.505006	0.504409	0.503874	0.503373	0.502738	0.502417	0.502201	0.501786	0.50122	0.500879	0.50056	0.50046	0.500021	0.499922	0.499723	0.498929	0.498049	0.4977	0.497742	0.497808	0.497038	0.496452	0.495661	0.494613	0.494463	0.494405	0.494097	0.493705	0.492443	0.491837	0.491778	0.491889	0.49096	0.490396
87	Kent	23.195	201.321	21.924	0.482223	0.481184	0.480727	0.480971	0.480596	0.479817	0.479634	0.479563	0.479133	0.478508	0.478247	0.477595	0.476946	0.476608	0.476048	0.475469	0.475398	0.475131	0.474421	0.473572	0.473286	0.472844	0.472585	0.472379	0.472506	0.472381	0.471471	0.470361	0.470187	0.470145	0.469753	0.469069	0.468637	0.467713	0.466846	0.466886	0.466846	0.466058	0.465631	0.464659	0.464065	0.464184	0.464039	0.463004	0.462425
88	Palmer	34.805	663.321	24.53	0.50924	0.508205	0.507778	0.507619	0.507043	0.506127	0.505544	0.505192	0.505049	0.504296	0.503732	0.502927	0.502157	0.501707	0.501279	0.500555	0.500099	0.499443	0.498466	0.497788	0.497636	0.496985	0.496513	0.496074	0.49556	0.494763	0.494204	0.493273	0.492733	0.492236	0.491568	0.490854	0.49056	0.489715	0.488746	0.488085	0.487938	0.487543	0.486811	0.486075	0.48541	0.484882	0.48432	0.483475	0.482647
89	Palmer	18.925	331.321	17.87	0.444389	0.443418	0.4433	0.443248	0.442848	0.442128	0.441752	0.441453	0.44119	0.440671	0.440476	0.439783	0.439217	0.439086	0.438876	0.438378	0.438018	0.437489	0.436882	0.436527	0.436148	0.43555	0.43538	0.434799	0.434539	0.434068	0.433448	0.432804	0.432523	0.432128	0.4317	0.431069	0.431022	0.430515	0.429828	0.429403	0.429226	0.428861	0.428424	0.427917	0.427449	0.427323	0.426942	0.426022	0.425475
90	Palmer	31.585	197.121	18.312	0.54231	0.541428	0.541324	0.541476	0.541103	0.540294	0.539779	0.539698	0.539677	0.539242	0.539022	0.538266	0.537677	0.537422	0.53729	0.536965	0.53676	0.536356	0.535621	0.535148	0.534848	0.534448	0.534252	0.533812	0.53362	0.533215	0.532631	0.53203	0.531711	0.531364	0.53114	0.530688	0.530374	0.529635	0.528884	0.528589	0.528569	0.528387	0.527889	0.52739	0.527008	0.526863	0.526512	0.525712	0.525044
91	Palmer	36.375	655.521	22.66	0.476504	0.475754	0.475479	0.475245	0.474801	0.474189	0.47381	0.473379	0.47316	0.472651	0.472234	0.471554	0.471218	0.471129	0.470801	0.470173	0.469997	0.469384	0.468372	0.46796	0.46778	0.467219	0.466866	0.466609	0.466439	0.465929	0.465562	0.464605	0.464186	0.463823	0.463473	0.463052	0.462695	0.462031	0.461357	0.46086	0.460842	0.46054	0.460077	0.459399	0.458783	0.45862	0.458327	0.45737	0.456619
92	Palmer	40.375	353.961	18.87	0.443395	0.442742	0.442684	0.442956	0.442667	0.441841	0.441479	0.441352	0.441263	0.440804	0.44052	0.439706	0.439305	0.43934	0.439096	0.43871	0.438575	0.438247	0.437544	0.436948	0.436771	0.436437	0.436285	0.436192	0.436082	0.435493	0.435029	0.434442	0.434119	0.4338	0.433646	0.433222	0.433049	0.432537	0.431791	0.431323	0.431449	0.431275	0.430944	0.430532	0.430033	0.429796	0.429605	0.429115	0.428571
93	Palmer	20.805	609.371	16.71	0.466342	0.465674	0.465437	0.465185	0.464773	0.464228	0.464005	0.463743	0.463361	0.46295	0.462809	0.462125	0.461623	0.461366	0.461116	0.460538	0.460281	0.459946	0.459147	0.458677	0.458471	0.457933	0.457526	0.457354	0.457209	0.456622	0.456081	0.455475	0.455174	0.454741	0.454583	0.453991	0.453794	0.453259	0.452582	0.452106	0.452082	0.451846	0.451309	0.450682	0.45026	0.450058	0.44993	0.449082	0.448447
94	Palmer	35.955	616.091	18.214	0.490146	0.489898	0.489518	0.489395	0.489445	0.488611	0.487925	0.487619	0.487428	0.486839	0.48679	0.486355	0.485924	0.485816	0.485648	0.485145	0.484884	0.484128	0.483283	0.483244	0.483127	0.482552	0.482378	0.482142	0.482245	0.481908	0.481295	0.480472	0.479922	0.479667	0.479701	0.479305	0.478825	0.478081	0.47772	0.47767	0.477512	0.47692	0.476647	0.476175	0.475704	0.475333	0.475221	0.474286	0.473559
95	Palmer	40.715	407.361	19.014	0.491469	0.490731	0.490641	0.490591	0.490617	0.489937	0.48953	0.489223	0.488969	0.488358	0.48827	0.487953	0.487499	0.487571	0.486964	0.486042	0.485767	0.485171	0.484594	0.484281	0.484466	0.48406	0.483898	0.483325	0.482937	0.482761	0.482098	0.481532	0.481425	0.481091	0.480963	0.480266	0.479951	0.479558	0.479353	0.479036	0.478599	0.477971	0.477679	0.477201	0.476975	0.476464	0.476012	0.475614	0.475215
96	Palmer	29.725	544.111	10.5874	0.429013	0.42833	0.427972	0.428061	0.428048	0.427259	0.426942	0.426846	0.426585	0.42637	0.426188	0.425447	0.424993	0.424774	0.424716	0.424292	0.424019	0.423463	0.422971	0.422856	0.422848	0.422129	0.421812	0.421417	0.421535	0.421457	0.42077	0.42033	0.419936	0.419609	0.419704	0.418969	0.418635	0.418197	0.417866	0.417566	0.417456	0.417004	0.416744	0.416299	0.416081	0.415693	0.415373	0.414673	0.414274
97	Palmer	20.815	585.931	18.0974	0.509224	0.508385	0.507995	0.507978	0.508165	0.507327	0.506378	0.506175	0.506368	0.505904	0.505521	0.504545	0.504414	0.503989	0.50339	0.502617	0.50248	0.50166	0.501308	0.501188	0.500799	0.499818	0.499782	0.49964	0.499091	0.498845	0.498347	0.497476	0.496993	0.496835	0.496701	0.495921	0.495743	0.495261	0.494826	0.494613	0.494332	0.493195	0.492649	0.491959	0.491557	0.490953	0.490777	0.490028	0.489272
98	Palmer	25.055	492.223	13.1074	0.486234	0.485428	0.485002	0.485113	0.485153	0.484527	0.483958	0.483736	0.483534	0.482908	0.482841	0.482266	0.481939	0.481477	0.481256	0.481037	0.480788	0.480112	0.479359	0.479176	0.478963	0.478082	0.477983	0.477743	0.477373	0.477107	0.47676	0.47647	0.476195	0.475821	0.475475	0.474662	0.474378	0.474088	0.473783	0.473511	0.473234	0.472604	0.47225	0.471867	0.471328	0.470884	0.470738	0.470081	0.469392
99	Palmer	38.264	651.256	14.0074	0.759821	0.758425	0.757702	0.757295	0.756754	0.755493	0.754821	0.7547	0.754536	0.753567	0.752842	0.751998	0.751542	0.750963	0.750582	0.749717	0.748888	0.748197	0.747348	0.74683	0.746521	0.745971	0.745394	0.744435	0.744056	0.743338	0.74205	0.741447	0.740857	0.740459	0.740166	0.738931	0.738179	0.737335	0.736666	0.735999	0.735921	0.734871	0.734355	0.733973	0.73288	0.732051	0.73153	0.730662	0.729642
100	Palmer	41.114	698.235	11.2074	0.650746	0.650113	0.649802	0.649509	0.649049	0.64783	0.646923	0.646927	0.646871	0.646139	0.646074	0.645358	0.644487	0.643866	0.643669	0.642672	0.641965	0.640972	0.640493	0.640237	0.639891	0.638959	0.638127	0.637378	0.637498	0.637126	0.636145	0.635272	0.634979	0.634375	0.633823	0.632693	0.632201	0.631686	0.631499	0.630891	0.63039	0.62946	0.629122	0.62812	0.627438	0.626725	0.626313	0.625217	0.624064
101	Palmer	29.985	671.255	12.4374	0.470921	0.470244	0.470377	0.470468	0.470012	0.469216	0.46878	0.4684	0.468274	0.468021	0.467916	0.467171	0.466442	0.46634	0.466181	0.465805	0.465595	0.465042	0.464454	0.463913	0.463697	0.463163	0.463078	0.462454	0.462546	0.462638	0.461862	0.461151	0.461065	0.460719	0.460503	0.4598	0.459564	0.459105	0.458796	0.458459	0.45857	0.458072	0.457477	0.456983	0.456613	0.455991	0.45587	0.454929	0.454248
102	Palmer	37.9481	617.374	15.6174	0.44151	0.440674	0.440269	0.440511	0.440381	0.439488	0.439018	0.439077	0.438922	0.438511	0.43847	0.437985	0.437615	0.437549	0.437334	0.436731	0.436464	0.435982	0.435504	0.435387	0.435245	0.434357	0.434223	0.434208	0.43418	0.433904	0.433511	0.432884	0.432663	0.432419	0.432267	0.431582	0.431349	0.430812	0.43045	0.430304	0.430401	0.429954	0.42908	0.428495	0.428374	0.428146	0.428116	0.427547	0.426956
103	Palmer	40.7743	418.374	14.335	0.483973	0.483302	0.483204	0.482929	0.482745	0.482107	0.481458	0.480968	0.480905	0.480448	0.479973	0.479297	0.478945	0.478655	0.478411	0.477867	0.477579	0.47696	0.4763	0.475952	0.475685	0.474808	0.474596	0.474327	0.474172	0.473761	0.473156	0.47247	0.47221	0.471721	0.471403	0.470783	0.470408	0.469932	0.469419	0.468962	0.46877	0.46842	0.467974	0.467286	0.466784	0.466268	0.465741	0.464787	0.464113
104	Palmer	34.5694	455.574	19.675	0.511888	0.511287	0.511098	0.511087	0.511137	0.510206	0.509869	0.509782	0.509434	0.508409	0.508167	0.507761	0.507597	0.5073	0.506984	0.506447	0.506271	0.505466	0.50497	0.504845	0.504469	0.503456	0.503213	0.50288	0.502974	0.502899	0.502343	0.501678	0.501158	0.500612	0.500748	0.500119	0.499719	0.499173	0.498841	0.498496	0.498152	0.497513	0.497117	0.496413	0.495904	0.495567	0.49548	0.495026	0.494474
105	Palmer	32.146	317.374	23.285	0.504529	0.503941	0.503824	0.503898	0.503969	0.50285	0.502234	0.502228	0.502569	0.501792	0.501232	0.500807	0.500567	0.500517	0.500015	0.499152	0.498808	0.498264	0.497646	0.497209	0.497264	0.496605	0.496409	0.496047	0.496099	0.49602	0.495245	0.494501	0.494222	0.494091	0.494038	0.49345	0.493189	0.492449	0.491869	0.491879	0.492018	0.491545	0.490876	0.49041	0.490004	0.489495	0.489186	0.48824	0.487619
106	Palmer	44.1717	710.474	16.625	0.4664	0.465592	0.465206	0.465041	0.464882	0.464152	0.463369	0.462936	0.462964	0.462615	0.462252	0.461675	0.461564	0.460898	0.460216	0.459671	0.459423	0.458901	0.45822	0.457784	0.457554	0.456679	0.456512	0.455963	0.455735	0.455445	0.45495	0.454389	0.453798	0.453514	0.453339	0.452517	0.452106	0.451533	0.451239	0.450827	0.450423	0.449666	0.449318	0.448848	0.448421	0.447568	0.44734	0.446591	0.445807
107	Palmer	48.1551	511.574	17.065	0.515735	0.514788	0.514485	0.514438	0.514549	0.513389	0.512699	0.512385	0.512242	0.511751	0.511505	0.511094	0.510681	0.510494	0.510016	0.509288	0.50884	0.508454	0.507983	0.507417	0.507262	0.506401	0.506041	0.505675	0.50548	0.505149	0.504628	0.503871	0.503432	0.503333	0.503269	0.502321	0.501709	0.501292	0.50108	0.500752	0.500442	0.499752	0.499204	0.498691	0.498438	0.497791	0.497743	0.496843	0.49599
108	Palmer	51.5065	422.674	21.415	0.545045	0.544204	0.543792	0.543596	0.543338	0.542534	0.541493	0.541139	0.541308	0.540831	0.540189	0.539458	0.539148	0.538435	0.53789	0.537334	0.537571	0.536478	0.535489	0.534954	0.534794	0.533863	0.533545	0.533092	0.533026	0.532491	0.531683	0.531127	0.530926	0.530428	0.530125	0.529024	0.52848	0.527853	0.527399	0.527338	0.526878	0.525635	0.525186	0.524616	0.524345	0.523772	0.523146	0.522115	0.521474
109	Palmer	43.8683	621.574	17.625	0.499804	0.498873	0.498595	0.498492	0.498355	0.497748	0.497032	0.49693	0.496907	0.496157	0.495763	0.495114	0.494559	0.494187	0.494071	0.493708	0.493371	0.492822	0.49224	0.491659	0.491196	0.490571	0.490382	0.489882	0.489721	0.489561	0.488962	0.488263	0.487638	0.487269	0.486985	0.486273	0.485995	0.485242	0.484741	0.484882	0.484492	0.483653	0.483314	0.482577	0.482161	0.481779	0.481656	0.480651	0.479775
110	Palmer	43.6971	510.474	15.465	0.562344	0.561214	0.560979	0.561215	0.561097	0.560415	0.559894	0.559522	0.559117	0.55828	0.558291	0.557807	0.557284	0.556978	0.556757	0.556248	0.555277	0.554331	0.553732	0.55348	0.553369	0.552605	0.552601	0.552177	0.551641	0.551435	0.550838	0.550015	0.549265	0.548771	0.548445	0.54771	0.547135	0.54688	0.546529	0.546012	0.545733	0.545098	0.544362	0.543412	0.543018	0.542622	0.542414	0.541417	0.540432
111	Palmer	59.666	571.141	14.785	0.4982	0.497605	0.497314	0.497274	0.4973	0.496367	0.495809	0.495372	0.495305	0.494808	0.494747	0.494592	0.494198	0.493765	0.49341	0.492756	0.492363	0.491924	0.491431	0.490993	0.490721	0.490276	0.49017	0.489949	0.489779	0.489147	0.488585	0.488271	0.488181	0.488031	0.487749	0.486857	0.486308	0.485853	0.485777	0.485673	0.485391	0.484556	0.484427	0.483749	0.483116	0.482712	0.482357	0.481835	0.481388
112	Palmer	50.152	486.258	22.11	0.45908	0.458314	0.458143	0.458134	0.45793	0.456833	0.456369	0.456299	0.456308	0.455603	0.455194	0.454922	0.454588	0.454448	0.454322	0.453695	0.45331	0.452767	0.452057	0.451759	0.451731	0.450921	0.450761	0.45067	0.450738	0.450394	0.449781	0.449328	0.448839	0.44853	0.448557	0.447957	0.447336	0.446823	0.446597	0.446245	0.446072	0.445624	0.444993	0.444381	0.444247	0.443819	0.443445	0.442848	0.442238
113	Palmer	42.255	368.741	19.024	0.52011	0.519053	0.518764	0.51878	0.51897	0.518033	0.517424	0.517152	0.516937	0.516387	0.515954	0.515219	0.515046	0.514988	0.514597	0.513885	0.513683	0.51278	0.512181	0.512032	0.511861	0.510941	0.510635	0.509951	0.50993	0.509805	0.508863	0.50803	0.507924	0.507758	0.507424	0.506894	0.506428	0.505836	0.505809	0.505361	0.504698	0.503935	0.503821	0.503651	0.502855	0.502032	0.501817	0.501047	0.500439
114	Palmer	39.874	458.985	12.112	0.462667	0.461496	0.46127	0.461422	0.461179	0.460185	0.45969	0.45919	0.458932	0.458544	0.458553	0.457991	0.457519	0.457196	0.456745	0.456415	0.456232	0.45561	0.455228	0.454733	0.454512	0.453844	0.453598	0.453374	0.453365	0.453094	0.452356	0.451746	0.451273	0.450737	0.450702	0.450351	0.450042	0.44963	0.449139	0.448742	0.448596	0.447802	0.447543	0.447147	0.446757	0.446196	0.445785	0.445124	0.444753
115	Kent	42.3144	183.4	15.73	0.484385	0.483576	0.483313	0.483346	0.482941	0.482146	0.481792	0.481783	0.481439	0.481095	0.480918	0.480719	0.480343	0.479726	0.479098	0.478391	0.478109	0.478037	0.477832	0.47698	0.476429	0.476061	0.475903	0.47549	0.475336	0.474958	0.474243	0.473696	0.473451	0.473352	0.473325	0.472658	0.472203	0.471519	0.470633	0.470503	0.470381	0.469712	0.469487	0.468212	0.467549	0.467799	0.467664	0.466977	0.466547
116	Kent	21.4146	674.1	12.85	0.470543	0.469743	0.469596	0.469307	0.468874	0.468069	0.46774	0.467342	0.466812	0.466252	0.466153	0.465538	0.465126	0.465002	0.464558	0.463923	0.463582	0.46327	0.462859	0.461943	0.461183	0.460865	0.460979	0.460708	0.460387	0.459992	0.45954	0.458859	0.458428	0.458085	0.458033	0.45767	0.457169	0.456121	0.455312	0.455257	0.45515	0.454714	0.454122	0.452865	0.452141	0.452243	0.452359	0.451205	0.450497
117	Kent	18.4874	538.6	13.11	0.484926	0.483986	0.483801	0.48388	0.483436	0.482643	0.482326	0.482087	0.481738	0.481465	0.481006	0.480312	0.479797	0.479551	0.479132	0.478574	0.478214	0.477973	0.477678	0.477077	0.47673	0.476169	0.47581	0.475583	0.475341	0.475166	0.474576	0.4738	0.47332	0.473278	0.473335	0.472621	0.472066	0.471203	0.470443	0.470418	0.470591	0.4701	0.469367	0.468244	0.467314	0.467545	0.467882	0.466952	0.466234
118	Kent	23.4881	480.1	14.42	0.470157	0.469284	0.468909	0.468909	0.468549	0.467326	0.466983	0.466877	0.466525	0.466021	0.46558	0.464954	0.464359	0.464125	0.463929	0.463177	0.462545	0.462287	0.461842	0.461213	0.460735	0.460157	0.460099	0.459747	0.459157	0.458609	0.458064	0.457575	0.457456	0.4573	0.456956	0.455939	0.455352	0.454708	0.453855	0.453449	0.453269	0.45298	0.452903	0.451743	0.450732	0.450665	0.450708	0.449606	0.448825
119	Kent	39.5308	331.7	10.36	0.535914	0.535335	0.535124	0.534579	0.533795	0.532959	0.532509	0.532555	0.531998	0.531473	0.531548	0.530809	0.52996	0.529323	0.528989	0.528445	0.52817	0.527935	0.527239	0.526437	0.526223	0.525896	0.525376	0.524983	0.524759	0.524423	0.523734	0.522677	0.522455	0.522589	0.522231	0.521398	0.520946	0.519866	0.519179	0.519126	0.519226	0.518523	0.518053	0.516979	0.515939	0.515951	0.516053	0.515008	0.514338
120	Kent	40.3989	149.9	11.76	0.465371	0.464657	0.464252	0.464269	0.46399	0.463035	0.46253	0.462622	0.462395	0.461808	0.461664	0.461475	0.460798	0.460176	0.459788	0.459277	0.45895	0.458644	0.458011	0.45735	0.456977	0.456567	0.456452	0.456157	0.456137	0.455604	0.454976	0.4544	0.45418	0.454035	0.453855	0.453157	0.452666	0.451864	0.451304	0.451174	0.45093	0.450634	0.450433	0.449254	0.448378	0.448431	0.448484	0.447361	0.446592
121	Kent	29.1294	424.4	11.59	0.481042	0.480179	0.480139	0.480161	0.479325	0.478728	0.478491	0.478362	0.477911	0.477267	0.477197	0.476721	0.475884	0.475704	0.475683	0.475086	0.474572	0.474011	0.47346	0.47292	0.47264	0.47239	0.472274	0.471847	0.471597	0.471155	0.470409	0.469603	0.469249	0.46908	0.469332	0.468788	0.468224	0.467573	0.466777	0.466258	0.466388	0.466262	0.465701	0.464367	0.463627	0.463662	0.463647	0.462657	0.462367
122	Kent	37.6569	871	14.99	0.446987	0.446172	0.446178	0.445886	0.445136	0.444503	0.444513	0.444366	0.444097	0.443611	0.443354	0.442773	0.44215	0.441815	0.441416	0.440873	0.440308	0.439978	0.439929	0.439315	0.438868	0.438551	0.438379	0.438148	0.437868	0.43753	0.436594	0.435744	0.43554	0.435494	0.435407	0.434703	0.434338	0.433831	0.433185	0.433011	0.432931	0.432504	0.432082	0.430869	0.430153	0.430231	0.430196	0.429194	0.428525
123	Kent	19.5127	178.667	8.32	0.46421	0.463664	0.462654	0.462318	0.462092	0.461215	0.460722	0.460506	0.460006	0.459514	0.459655	0.459229	0.458464	0.457973	0.457115	0.456292	0.45616	0.456198	0.455915	0.455032	0.454621	0.454067	0.453738	0.453384	0.45336	0.452945	0.452507	0.451807	0.451255	0.450857	0.450797	0.450361	0.450199	0.449148	0.448199	0.44812	0.448162	0.447684	0.44747	0.446354	0.445444	0.445392	0.44539	0.444208	0.443535
124	Kent	39.2983	681.167	15.83	0.477888	0.477366	0.477025	0.477036	0.476568	0.475839	0.475444	0.475011	0.474392	0.474334	0.474152	0.473104	0.472701	0.472405	0.471859	0.471266	0.470975	0.47065	0.470257	0.469809	0.469591	0.46898	0.468867	0.468697	0.468303	0.467939	0.467297	0.466585	0.466493	0.466282	0.465889	0.465014	0.464675	0.464002	0.463329	0.46317	0.462936	0.46239	0.462109	0.461005	0.460496	0.460567	0.460431	0.45948	0.458882
125	Kent	38.3704	122.833	10.84	0.474169	0.473234	0.472685	0.472509	0.472175	0.471572	0.471426	0.471168	0.470586	0.470288	0.470234	0.469714	0.468659	0.468006	0.467741	0.467152	0.466841	0.466762	0.466124	0.465659	0.465196	0.464882	0.464797	0.464274	0.463923	0.463741	0.463214	0.462512	0.461729	0.461385	0.461471	0.460828	0.460145	0.459305	0.459012	0.458835	0.458532	0.458148	0.457883	0.456739	0.455797	0.455779	0.45604	0.455168	0.454312
126	Kent	28.6391	993.833	11.74	0.48016	0.479181	0.478841	0.478611	0.478046	0.477086	0.476989	0.477131	0.476504	0.475901	0.475796	0.47508	0.474424	0.474079	0.473674	0.473117	0.472773	0.472029	0.471376	0.471059	0.471226	0.471012	0.470357	0.469725	0.469479	0.469259	0.468814	0.468108	0.467587	0.467435	0.467195	0.466517	0.465759	0.464668	0.464317	0.464361	0.464246	0.463552	0.4632	0.462127	0.461235	0.461183	0.461258	0.460268	0.459626
127	Kent	28.4221	495.055	8.94	0.468979	0.46814	0.467486	0.467564	0.467403	0.466466	0.466156	0.466097	0.46583	0.465435	0.465137	0.464778	0.464256	0.463641	0.463068	0.462197	0.462191	0.462015	0.461627	0.46106	0.460576	0.460138	0.459987	0.459551	0.459452	0.459244	0.458369	0.457627	0.457379	0.457299	0.457172	0.456714	0.456529	0.455491	0.454541	0.454422	0.454591	0.454061	0.453498	0.452525	0.451821	0.451622	0.45172	0.4509	0.450206
128	Kent	29.7239	654.194	10.17	0.45257	0.451801	0.451432	0.451298	0.450392	0.449786	0.449767	0.449624	0.449092	0.448513	0.448159	0.447642	0.44724	0.446715	0.446224	0.445532	0.445613	0.445274	0.444783	0.44435	0.443917	0.443393	0.443154	0.442872	0.44279	0.442306	0.441377	0.440717	0.440627	0.440569	0.440458	0.439722	0.439385	0.438647	0.437839	0.437459	0.437471	0.437063	0.436679	0.435232	0.434489	0.434793	0.435107	0.433933	0.433098
129	Kent	37.4311	501.5	13.35	0.471628	0.470745	0.470419	0.470151	0.469644	0.46896	0.468735	0.468676	0.468166	0.467459	0.467334	0.466704	0.465849	0.465451	0.46504	0.464267	0.463967	0.463832	0.463134	0.462286	0.461906	0.461467	0.461118	0.460603	0.460623	0.460652	0.459634	0.458603	0.458535	0.458422	0.45808	0.457233	0.456451	0.455525	0.454887	0.454516	0.454304	0.454074	0.453693	0.452434	0.451573	0.451479	0.451613	0.450758	0.450215
130	Kent	39.5345	394.1	16.47	0.458692	0.458075	0.457528	0.457191	0.456846	0.456543	0.456336	0.455952	0.455349	0.454904	0.454716	0.454178	0.453517	0.452994	0.452582	0.451868	0.45154	0.451301	0.450741	0.450033	0.449489	0.448956	0.44907	0.448918	0.448557	0.448039	0.44766	0.446632	0.446173	0.445953	0.445599	0.445	0.44457	0.443964	0.443304	0.442776	0.442594	0.442169	0.441843	0.440912	0.439978	0.439951	0.439867	0.438813	0.438325
131	Kent	41.3144	252.1	14.28	0.470619	0.469852	0.46923	0.469155	0.468431	0.467886	0.467746	0.467377	0.466444	0.46589	0.466158	0.465916	0.465526	0.464896	0.464201	0.4635	0.463281	0.463185	0.46272	0.46196	0.461642	0.461354	0.461216	0.460998	0.460454	0.459804	0.459372	0.458703	0.458502	0.4585	0.458359	0.457474	0.456932	0.456327	0.45569	0.45545	0.455179	0.454824	0.454458	0.453402	0.45258	0.452695	0.452806	0.451752	0.451182
132	Kent	32.1931	621.4	16.14	0.438912	0.438162	0.438052	0.437729	0.436986	0.436585	0.436808	0.436516	0.43597	0.435458	0.435114	0.434706	0.434325	0.433809	0.433334	0.432964	0.432791	0.432376	0.43183	0.431403	0.431082	0.430647	0.430416	0.430118	0.429969	0.429469	0.42861	0.42783	0.427583	0.427649	0.427692	0.426975	0.426483	0.425689	0.424943	0.424816	0.424728	0.424107	0.423767	0.422922	0.422139	0.422113	0.422011	0.420932	0.42035
133	Kent	35.0193	422.4	13.09	0.475111	0.47434	0.474403	0.474561	0.473762	0.472812	0.472513	0.472504	0.472173	0.471771	0.471246	0.470569	0.470212	0.469882	0.469372	0.468805	0.468504	0.468102	0.467727	0.467075	0.466679	0.466124	0.465758	0.465363	0.465207	0.464921	0.464438	0.463393	0.462843	0.462688	0.462767	0.462071	0.461379	0.460689	0.460299	0.46014	0.460149	0.459651	0.45916	0.457996	0.457151	0.457149	0.457249	0.45602	0.455269
134	Kent	28.8144	459.6	18.43	0.4493	0.448629	0.448055	0.448135	0.44809	0.447216	0.446816	0.446477	0.446155	0.445821	0.445563	0.444951	0.444471	0.443883	0.443629	0.443153	0.442918	0.442513	0.442163	0.441623	0.441391	0.441158	0.440917	0.440478	0.440497	0.440119	0.439511	0.438781	0.438574	0.438632	0.438284	0.43746	0.43706	0.436505	0.43597	0.435714	0.435358	0.434804	0.434657	0.433846	0.433076	0.433091	0.43318	0.432298	0.431589
135	Kent	26.391	321.4	22.04	0.429366	0.428678	0.428277	0.427984	0.427611	0.426926	0.426639	0.42636	0.425977	0.425499	0.425352	0.424779	0.42434	0.424015	0.423789	0.423115	0.422719	0.422479	0.422076	0.421457	0.421163	0.420861	0.42043	0.420052	0.419899	0.419651	0.41916	0.418247	0.41801	0.417985	0.41787	0.417196	0.416748	0.41608	0.415444	0.415242	0.415093	0.41466	0.414415	0.413241	0.412451	0.412561	0.412739	0.411562	0.411106
136	Kent	38.4167	714.5	15.38	0.454289	0.453789	0.453421	0.453163	0.452773	0.452016	0.451783	0.451579	0.451241	0.450911	0.450345	0.44944	0.448918	0.448587	0.448344	0.447715	0.447548	0.447515	0.447167	0.446409	0.445985	0.445445	0.444991	0.44457	0.444486	0.443958	0.443278	0.442838	0.442656	0.44254	0.44219	0.441491	0.441152	0.440548	0.43974	0.439437	0.439279	0.43884	0.438628	0.437845	0.436733	0.436574	0.436714	0.435806	0.43504
137	Kent	42.4001	515.6	15.82	0.449873	0.449064	0.448636	0.448427	0.448026	0.447041	0.447022	0.447211	0.446576	0.445943	0.445904	0.445507	0.444917	0.44437	0.443798	0.443333	0.443112	0.442737	0.442141	0.441891	0.441765	0.441154	0.440577	0.440312	0.440142	0.439817	0.439345	0.438435	0.437934	0.438001	0.437797	0.436812	0.436266	0.435878	0.435123	0.434842	0.434875	0.434172	0.433943	0.43312	0.432335	0.432341	0.43242	0.431337	0.43061
138	Kent	45.7515	426.7	20.17	0.494964	0.49437	0.493827	0.493392	0.492779	0.492195	0.491928	0.492094	0.491744	0.491118	0.490896	0.490146	0.489534	0.489257	0.488792	0.488261	0.487969	0.487872	0.487763	0.487038	0.48661	0.486148	0.485754	0.485234	0.485343	0.485216	0.484004	0.482962	0.482826	0.482987	0.482899	0.482285	0.481959	0.481056	0.480349	0.480436	0.480307	0.479597	0.479113	0.478168	0.477326	0.477434	0.477624	0.47662	0.476143
139	Kent	38.1133	625.6	16.38	0.438271	0.437551	0.437256	0.437129	0.436796	0.436155	0.435898	0.435692	0.435161	0.434624	0.434557	0.433944	0.433241	0.43298	0.432636	0.432096	0.431866	0.431654	0.431099	0.430849	0.430774	0.430136	0.429805	0.429551	0.429301	0.429126	0.42854	0.427717	0.427336	0.427279	0.427108	0.426604	0.426617	0.425955	0.425258	0.425136	0.424964	0.424262	0.424109	0.423174	0.422513	0.4224	0.422584	0.42155	0.420857
140	Kent	37.9421	514.5	14.22	0.509359	0.50866	0.508334	0.508321	0.507525	0.506763	0.506704	0.506864	0.506382	0.505648	0.505504	0.505006	0.504409	0.503874	0.503373	0.502738	0.502417	0.502201	0.501786	0.50122	0.500879	0.50056	0.50046	0.500021	0.499922	0.499723	0.498929	0.498049	0.4977	0.497742	0.497808	0.497038	0.496452	0.495661	0.494613	0.494463	0.494405	0.494097	0.493705	0.492443	0.491837	0.491778	0.491889	0.49096	0.490396
141	Kent	40.4201	438.9	15.38	0.482223	0.481184	0.480727	0.480971	0.480596	0.479817	0.479634	0.479563	0.479133	0.478508	0.478247	0.477595	0.476946	0.476608	0.476048	0.475469	0.475398	0.475131	0.474421	0.473572	0.473286	0.472844	0.472585	0.472379	0.472506	0.472381	0.471471	0.470361	0.470187	0.470145	0.469753	0.469069	0.468637	0.467713	0.466846	0.466886	0.466846	0.466058	0.465631	0.464659	0.464065	0.464184	0.464039	0.463004	0.462425
142	Kent	24.11	391.31	13.52	0.415447	0.414888	0.414681	0.414739	0.414444	0.41372	0.413123	0.412771	0.412506	0.411986	0.411832	0.411636	0.411154	0.410766	0.410358	0.409873	0.40976	0.409222	0.408785	0.408257	0.408189	0.40773	0.407232	0.406648	0.406368	0.405863	0.405433	0.404988	0.404693	0.404413	0.404123	0.403421	0.40316	0.402588	0.402183	0.402089	0.40171	0.400892	0.400466	0.400091	0.399803	0.39936	0.399272	0.398521	0.397927
143	Kent	31.71	474.14	14.95	0.424783	0.42422	0.423866	0.42386	0.423631	0.422931	0.422368	0.421953	0.421604	0.420976	0.420835	0.420658	0.420306	0.419947	0.419547	0.418831	0.418644	0.4181	0.417751	0.417355	0.417136	0.416748	0.416436	0.415942	0.415618	0.415129	0.414592	0.413945	0.413706	0.413446	0.413171	0.412606	0.412148	0.411566	0.411093	0.410822	0.410654	0.409723	0.409169	0.408937	0.40869	0.4083	0.408284	0.407587	0.406784
144	Kent	25.34	461.09	19.96	0.402086	0.401481	0.40111	0.401233	0.401014	0.400085	0.399549	0.399255	0.3989	0.398351	0.398205	0.397946	0.397481	0.397081	0.396873	0.396218	0.395864	0.395348	0.394839	0.394406	0.394359	0.393934	0.393489	0.392995	0.392837	0.392286	0.391879	0.391517	0.391297	0.390825	0.390459	0.389945	0.389577	0.388968	0.388535	0.388291	0.387918	0.387134	0.386722	0.386474	0.386291	0.385789	0.385521	0.384896	0.384324
145	Kent	36.95	515.94	16.26	0.44952	0.448745	0.448338	0.448538	0.448164	0.447248	0.446826	0.446564	0.446395	0.445719	0.445352	0.445063	0.444707	0.444182	0.443821	0.443424	0.443101	0.442678	0.44222	0.441442	0.441167	0.440768	0.440506	0.440108	0.439905	0.439282	0.438747	0.438149	0.437886	0.437765	0.437564	0.437004	0.43653	0.435767	0.435334	0.435147	0.434995	0.434061	0.433441	0.433048	0.432859	0.432432	0.432274	0.431682	0.430894
146	Kent	21.07	652.81	14.33	0.545846	0.544815	0.544524	0.544631	0.544169	0.543143	0.542535	0.54208	0.541842	0.541258	0.541131	0.540973	0.540388	0.539893	0.539645	0.539021	0.53868	0.537972	0.53739	0.536735	0.536555	0.53612	0.535796	0.535198	0.535042	0.534503	0.533807	0.533131	0.5328	0.532347	0.531911	0.531285	0.530844	0.530307	0.529697	0.529299	0.529213	0.528459	0.527898	0.527278	0.526947	0.526397	0.526247	0.525488	0.524656
147	Kent	33.73	318.72	18.28	0.469048	0.468152	0.467739	0.467859	0.467482	0.466658	0.466125	0.465751	0.465328	0.464605	0.464418	0.464329	0.463933	0.463468	0.462946	0.462295	0.461981	0.461341	0.460798	0.460285	0.460077	0.459581	0.459183	0.458715	0.458369	0.4577	0.457078	0.456628	0.456382	0.455896	0.455491	0.454831	0.454334	0.453734	0.453253	0.452926	0.452686	0.451776	0.451133	0.450737	0.450557	0.450107	0.449981	0.449109	0.448289
148	Kent	38.52	539.44	19.03	0.528999	0.528616	0.528212	0.527978	0.52755	0.526805	0.526262	0.526079	0.525757	0.525069	0.524845	0.524571	0.52406	0.523569	0.523095	0.522592	0.522109	0.521653	0.521421	0.520791	0.520455	0.520164	0.519765	0.519198	0.518768	0.518183	0.517645	0.516998	0.516731	0.516271	0.516116	0.515651	0.515106	0.514446	0.513903	0.513422	0.513117	0.512379	0.511785	0.511331	0.511046	0.510514	0.510443	0.509829	0.509061
149	Kent	42.52	698.45	21.95	0.511616	0.511001	0.510587	0.510555	0.510245	0.509499	0.509039	0.508721	0.508435	0.507692	0.507315	0.507334	0.507127	0.506695	0.506265	0.505747	0.505401	0.504865	0.504393	0.504006	0.50391	0.503543	0.503075	0.502636	0.50246	0.501842	0.501411	0.500806	0.500594	0.500344	0.499958	0.499486	0.499183	0.498553	0.498089	0.497872	0.497574	0.496689	0.496222	0.495861	0.495673	0.49537	0.495322	0.494461	0.493736
150	Kent	22.95	328.42	19.47	0.441225	0.440624	0.440178	0.440175	0.439704	0.438975	0.438559	0.438275	0.438066	0.437527	0.437272	0.43704	0.43654	0.436012	0.435855	0.435429	0.435109	0.434529	0.433862	0.433274	0.433174	0.432842	0.432501	0.432116	0.431858	0.431261	0.430676	0.430177	0.430125	0.429885	0.429435	0.4287	0.428295	0.427723	0.427409	0.427061	0.426716	0.426042	0.425533	0.425069	0.424968	0.424624	0.424592	0.423885	0.423087
151	Kent	38.1	541.08	15.21	0.412189	0.411535	0.411042	0.41118	0.410933	0.410224	0.409652	0.409355	0.409156	0.408721	0.408467	0.408145	0.407668	0.407368	0.407264	0.40675	0.406493	0.405979	0.405546	0.405136	0.405079	0.404628	0.404253	0.403813	0.403571	0.403048	0.402623	0.402102	0.401826	0.401561	0.401346	0.400728	0.400295	0.399809	0.399487	0.399192	0.399	0.398284	0.397782	0.397515	0.397426	0.396908	0.396834	0.396161	0.395504
152	Kent	42.86	674.5	17.75	0.416267	0.415678	0.415359	0.415446	0.415205	0.414201	0.413559	0.413449	0.413486	0.412855	0.412725	0.412216	0.41173	0.411315	0.410818	0.41043	0.410158	0.409602	0.409136	0.408682	0.408599	0.408058	0.407935	0.407758	0.407432	0.40707	0.406634	0.40609	0.405587	0.405266	0.404924	0.404172	0.403755	0.403428	0.403159	0.402985	0.402689	0.402064	0.401445	0.400954	0.400795	0.400513	0.400035	0.399172	0.398747
153	Kent	31.87	322.85	14.94	0.433926	0.433238	0.432877	0.432811	0.432384	0.43152	0.431144	0.430709	0.430362	0.429737	0.429508	0.429205	0.428814	0.428331	0.427786	0.427224	0.427129	0.426569	0.425927	0.425363	0.425256	0.424815	0.424265	0.423679	0.423487	0.422959	0.422449	0.421831	0.421517	0.421175	0.420929	0.420163	0.419621	0.419158	0.418795	0.418273	0.417899	0.417056	0.4166	0.416228	0.415889	0.415194	0.414978	0.414352	0.413662
154	Kent	22.96	581.36	21.2	0.467545	0.466749	0.466486	0.466573	0.46639	0.465682	0.465071	0.464544	0.464112	0.463521	0.463479	0.463457	0.462918	0.462466	0.461916	0.461377	0.461158	0.460576	0.460146	0.459642	0.459523	0.459219	0.458756	0.458223	0.458015	0.457473	0.456885	0.456145	0.455957	0.455657	0.455445	0.454776	0.454387	0.453898	0.453453	0.453139	0.45286	0.451987	0.451574	0.451184	0.450799	0.450401	0.450345	0.449641	0.449017
155	Kent	27.2	349.48	19.33	0.499226	0.498509	0.498247	0.498385	0.497917	0.497029	0.496454	0.496094	0.495685	0.495141	0.495043	0.494849	0.494195	0.493623	0.493073	0.492635	0.492479	0.491835	0.491597	0.491227	0.490846	0.490203	0.48963	0.489277	0.489167	0.488602	0.487922	0.487356	0.487012	0.486723	0.486526	0.485732	0.485402	0.484905	0.484217	0.483787	0.483606	0.482879	0.482418	0.481955	0.48168	0.481206	0.480993	0.480122	0.479469
156	Kent	35.64	412.06	17.42	0.42387	0.423126	0.422824	0.422908	0.42253	0.421647	0.421157	0.420952	0.420697	0.420119	0.419881	0.419548	0.41906	0.41875	0.418497	0.417941	0.417621	0.4172	0.416775	0.416166	0.415981	0.415663	0.415278	0.414908	0.414609	0.414056	0.413563	0.413014	0.412749	0.412509	0.412272	0.411667	0.411128	0.410544	0.410134	0.409908	0.409596	0.408789	0.408466	0.4081	0.40784	0.407412	0.407187	0.406337	0.405714
157	Kent	27.98	371.78	19.89	0.414609	0.413947	0.413621	0.413492	0.413318	0.412545	0.412011	0.411776	0.411369	0.410688	0.410495	0.410236	0.409793	0.40942	0.409027	0.408402	0.408092	0.407625	0.40712	0.406579	0.406569	0.406069	0.405537	0.405121	0.404752	0.404212	0.403754	0.403215	0.402825	0.402446	0.402373	0.401844	0.401501	0.400915	0.400465	0.400104	0.399793	0.398838	0.398288	0.397961	0.397721	0.39728	0.397208	0.396529	0.395822
158	Kent	20.51	511.75	21.91	0.433934	0.43323	0.432905	0.432866	0.432627	0.431755	0.43129	0.431087	0.431156	0.43054	0.430264	0.429706	0.429217	0.428934	0.428513	0.427994	0.427733	0.427185	0.42664	0.426348	0.426317	0.425808	0.425531	0.425316	0.424863	0.424432	0.424115	0.423498	0.422938	0.422627	0.42235	0.421595	0.421345	0.421019	0.420658	0.420362	0.420059	0.419271	0.41878	0.418375	0.418237	0.41784	0.417323	0.416619	0.416309
159	Kent	37.44	529.51	16.32	0.447674	0.4471	0.446745	0.446732	0.446522	0.445682	0.445182	0.445093	0.445267	0.444695	0.444431	0.443941	0.443384	0.442996	0.442921	0.442484	0.442298	0.441694	0.440949	0.440601	0.440693	0.440096	0.43989	0.439707	0.439252	0.438727	0.438592	0.438243	0.437757	0.43737	0.437026	0.436345	0.435833	0.435302	0.435055	0.434933	0.434638	0.434086	0.433556	0.433119	0.433021	0.432596	0.432068	0.43141	0.430979
160	Palmer	73.1855	949.167	9.94	0.466342	0.465674	0.465437	0.465185	0.464773	0.464228	0.464005	0.463743	0.463361	0.46295	0.462809	0.462125	0.461623	0.461366	0.461116	0.460538	0.460281	0.459946	0.459147	0.458677	0.458471	0.457933	0.457526	0.457354	0.457209	0.456622	0.456081	0.455475	0.455174	0.454741	0.454583	0.453991	0.453794	0.453259	0.452582	0.452106	0.452082	0.451846	0.451309	0.450682	0.45026	0.450058	0.44993	0.449082	0.448447
161	Palmer	71.8548	770.5	10.07	0.490146	0.489898	0.489518	0.489395	0.489445	0.488611	0.487925	0.487619	0.487428	0.486839	0.48679	0.486355	0.485924	0.485816	0.485648	0.485145	0.484884	0.484128	0.483283	0.483244	0.483127	0.482552	0.482378	0.482142	0.482245	0.481908	0.481295	0.480472	0.479922	0.479667	0.479701	0.479305	0.478825	0.478081	0.47772	0.47767	0.477512	0.47692	0.476647	0.476175	0.475704	0.475333	0.475221	0.474286	0.473559
162	Palmer	70.996	308.945	10.47	0.491469	0.490731	0.490641	0.490591	0.490617	0.489937	0.48953	0.489223	0.488969	0.488358	0.48827	0.487953	0.487499	0.487571	0.486964	0.486042	0.485767	0.485171	0.484594	0.484281	0.484466	0.48406	0.483898	0.483325	0.482937	0.482761	0.482098	0.481532	0.481425	0.481091	0.480963	0.480266	0.479951	0.479558	0.479353	0.479036	0.478599	0.477971	0.477679	0.477201	0.476975	0.476464	0.476012	0.475614	0.475215
163	Palmer	69.4621	301.5	10.21	0.429013	0.42833	0.427972	0.428061	0.428048	0.427259	0.426942	0.426846	0.426585	0.42637	0.426188	0.425447	0.424993	0.424774	0.424716	0.424292	0.424019	0.423463	0.422971	0.422856	0.422848	0.422129	0.421812	0.421417	0.421535	0.421457	0.42077	0.42033	0.419936	0.419609	0.419704	0.418969	0.418635	0.418197	0.417866	0.417566	0.417456	0.417004	0.416744	0.416299	0.416081	0.415693	0.415373	0.414673	0.414274
164	Palmer	50.7186	610.444	10.68	0.509224	0.508385	0.507995	0.507978	0.508165	0.507327	0.506378	0.506175	0.506368	0.505904	0.505521	0.504545	0.504414	0.503989	0.50339	0.502617	0.50248	0.50166	0.501308	0.501188	0.500799	0.499818	0.499782	0.49964	0.499091	0.498845	0.498347	0.497476	0.496993	0.496835	0.496701	0.495921	0.495743	0.495261	0.494826	0.494613	0.494332	0.493195	0.492649	0.491959	0.491557	0.490953	0.490777	0.490028	0.489272
165	Palmer	52.6946	569.5	11.38	0.486234	0.485428	0.485002	0.485113	0.485153	0.484527	0.483958	0.483736	0.483534	0.482908	0.482841	0.482266	0.481939	0.481477	0.481256	0.481037	0.480788	0.480112	0.479359	0.479176	0.478963	0.478082	0.477983	0.477743	0.477373	0.477107	0.47676	0.47647	0.476195	0.475821	0.475475	0.474662	0.474378	0.474088	0.473783	0.473511	0.473234	0.472604	0.47225	0.471867	0.471328	0.470884	0.470738	0.470081	0.469392
166	Palmer	56.9721	111.667	14.95	0.759821	0.758425	0.757702	0.757295	0.756754	0.755493	0.754821	0.7547	0.754536	0.753567	0.752842	0.751998	0.751542	0.750963	0.750582	0.749717	0.748888	0.748197	0.747348	0.74683	0.746521	0.745971	0.745394	0.744435	0.744056	0.743338	0.74205	0.741447	0.740857	0.740459	0.740166	0.738931	0.738179	0.737335	0.736666	0.735999	0.735921	0.734871	0.734355	0.733973	0.73288	0.732051	0.73153	0.730662	0.729642
167	Palmer	61.3546	141.444	22.06	0.650746	0.650113	0.649802	0.649509	0.649049	0.64783	0.646923	0.646927	0.646871	0.646139	0.646074	0.645358	0.644487	0.643866	0.643669	0.642672	0.641965	0.640972	0.640493	0.640237	0.639891	0.638959	0.638127	0.637378	0.637498	0.637126	0.636145	0.635272	0.634979	0.634375	0.633823	0.632693	0.632201	0.631686	0.631499	0.630891	0.63039	0.62946	0.629122	0.62812	0.627438	0.626725	0.626313	0.625217	0.624064
168	Palmer	49.1748	494.555	12.54	0.470921	0.470244	0.470377	0.470468	0.470012	0.469216	0.46878	0.4684	0.468274	0.468021	0.467916	0.467171	0.466442	0.46634	0.466181	0.465805	0.465595	0.465042	0.464454	0.463913	0.463697	0.463163	0.463078	0.462454	0.462546	0.462638	0.461862	0.461151	0.461065	0.460719	0.460503	0.4598	0.459564	0.459105	0.458796	0.458459	0.45857	0.458072	0.457477	0.456983	0.456613	0.455991	0.45587	0.454929	0.454248
169	Palmer	48.0943	516.889	15.67	0.44151	0.440674	0.440269	0.440511	0.440381	0.439488	0.439018	0.439077	0.438922	0.438511	0.43847	0.437985	0.437615	0.437549	0.437334	0.436731	0.436464	0.435982	0.435504	0.435387	0.435245	0.434357	0.434223	0.434208	0.43418	0.433904	0.433511	0.432884	0.432663	0.432419	0.432267	0.431582	0.431349	0.430812	0.43045	0.430304	0.430401	0.429954	0.42908	0.428495	0.428374	0.428146	0.428116	0.427547	0.426956
170	Palmer	52.0833	621.3	10.43	0.483973	0.483302	0.483204	0.482929	0.482745	0.482107	0.481458	0.480968	0.480905	0.480448	0.479973	0.479297	0.478945	0.478655	0.478411	0.477867	0.477579	0.47696	0.4763	0.475952	0.475685	0.474808	0.474596	0.474327	0.474172	0.473761	0.473156	0.47247	0.47221	0.471721	0.471403	0.470783	0.470408	0.469932	0.469419	0.468962	0.46877	0.46842	0.467974	0.467286	0.466784	0.466268	0.465741	0.464787	0.464113
171	Palmer	55.1042	294.1	13.95	0.511888	0.511287	0.511098	0.511087	0.511137	0.510206	0.509869	0.509782	0.509434	0.508409	0.508167	0.507761	0.507597	0.5073	0.506984	0.506447	0.506271	0.505466	0.50497	0.504845	0.504469	0.503456	0.503213	0.50288	0.502974	0.502899	0.502343	0.501678	0.501158	0.500612	0.500748	0.500119	0.499719	0.499173	0.498841	0.498496	0.498152	0.497513	0.497117	0.496413	0.495904	0.495567	0.49548	0.495026	0.494474
172	Palmer	57.2917	190.1	16.42	0.504529	0.503941	0.503824	0.503898	0.503969	0.50285	0.502234	0.502228	0.502569	0.501792	0.501232	0.500807	0.500567	0.500517	0.500015	0.499152	0.498808	0.498264	0.497646	0.497209	0.497264	0.496605	0.496409	0.496047	0.496099	0.49602	0.495245	0.494501	0.494222	0.494091	0.494038	0.49345	0.493189	0.492449	0.491869	0.491879	0.492018	0.491545	0.490876	0.49041	0.490004	0.489495	0.489186	0.48824	0.487619
173	Palmer	53.3333	652.1	20.56	0.4664	0.465592	0.465206	0.465041	0.464882	0.464152	0.463369	0.462936	0.462964	0.462615	0.462252	0.461675	0.461564	0.460898	0.460216	0.459671	0.459423	0.458901	0.45822	0.457784	0.457554	0.456679	0.456512	0.455963	0.455735	0.455445	0.45495	0.454389	0.453798	0.453514	0.453339	0.452517	0.452106	0.451533	0.451239	0.450827	0.450423	0.449666	0.449318	0.448848	0.448421	0.447568	0.44734	0.446591	0.445807
174	Palmer	56.875	320.1	12.95	0.515735	0.514788	0.514485	0.514438	0.514549	0.513389	0.512699	0.512385	0.512242	0.511751	0.511505	0.511094	0.510681	0.510494	0.510016	0.509288	0.50884	0.508454	0.507983	0.507417	0.507262	0.506401	0.506041	0.505675	0.50548	0.505149	0.504628	0.503871	0.503432	0.503333	0.503269	0.502321	0.501709	0.501292	0.50108	0.500752	0.500442	0.499752	0.499204	0.498691	0.498438	0.497791	0.497743	0.496843	0.49599
175	Palmer	57.0833	185.9	14.33	0.545045	0.544204	0.543792	0.543596	0.543338	0.542534	0.541493	0.541139	0.541308	0.540831	0.540189	0.539458	0.539148	0.538435	0.53789	0.537334	0.537571	0.536478	0.535489	0.534954	0.534794	0.533863	0.533545	0.533092	0.533026	0.532491	0.531683	0.531127	0.530926	0.530428	0.530125	0.529024	0.52848	0.527853	0.527399	0.527338	0.526878	0.525635	0.525186	0.524616	0.524345	0.523772	0.523146	0.522115	0.521474
176	Palmer	41.02	644.3	22.46	0.608373	0.607813	0.60731	0.606627	0.606007	0.604819	0.604301	0.603647	0.603162	0.602532	0.60175	0.600558	0.599645	0.599038	0.598336	0.597252	0.596737	0.59588	0.594849	0.594224	0.593713	0.592781	0.592249	0.591269	0.590508	0.589944	0.589357	0.588199	0.587235	0.586286	0.585588	0.584679	0.584005	0.582982	0.582033	0.58139	0.580912	0.58006	0.579194	0.578057	0.577144	0.57629	0.575627	0.574369	0.573514
177	Palmer	30.72	342.74	14.85	0.578705	0.577992	0.577603	0.577109	0.576542	0.575658	0.57514	0.574789	0.574114	0.573222	0.572835	0.571812	0.57114	0.57084	0.57018	0.5691	0.568529	0.567794	0.566825	0.566069	0.565765	0.565102	0.564423	0.563532	0.563202	0.562732	0.562025	0.561042	0.56037	0.559621	0.55892	0.558183	0.557489	0.556596	0.555948	0.555544	0.555067	0.554147	0.553446	0.552528	0.551699	0.55081	0.550262	0.549282	0.548659
178	Palmer	46.52	598.15	15.33	0.597289	0.596477	0.595823	0.595288	0.594767	0.593811	0.593178	0.592613	0.591897	0.59095	0.590601	0.589523	0.588793	0.588514	0.587963	0.586982	0.586164	0.585185	0.584427	0.584042	0.58344	0.582458	0.581794	0.580818	0.580271	0.579879	0.579242	0.578319	0.577521	0.576842	0.57624	0.575166	0.574286	0.573508	0.572815	0.572137	0.571521	0.57065	0.56994	0.568847	0.56796	0.567145	0.566495	0.565363	0.564674
179	Palmer	48.23	604.87	18.94	0.65015	0.64925	0.648813	0.648664	0.648107	0.646815	0.646143	0.645478	0.644775	0.643919	0.643199	0.642117	0.641473	0.640983	0.64033	0.639251	0.638601	0.637861	0.636985	0.636415	0.635647	0.634492	0.633956	0.633151	0.632525	0.63194	0.631133	0.629758	0.629055	0.62848	0.62787	0.62682	0.625831	0.624975	0.62414	0.623296	0.622881	0.62207	0.621251	0.620201	0.619225	0.618292	0.617621	0.616711	0.615864
180	Palmer	55.16	396.14	11.56	0.717923	0.717178	0.716557	0.715984	0.715381	0.713937	0.713094	0.712531	0.7121	0.711058	0.710226	0.709111	0.708399	0.70794	0.707128	0.70604	0.705257	0.704214	0.703312	0.702634	0.702085	0.701188	0.700344	0.699164	0.698323	0.697805	0.6969	0.69579	0.695067	0.694242	0.693185	0.692038	0.691298	0.690176	0.689059	0.688494	0.688055	0.687033	0.686204	0.685228	0.684309	0.68332	0.682369	0.681292	0.680512
181	Palmer	65.0968	432.1	16.43	0.504529	0.503941	0.503824	0.503898	0.503969	0.50285	0.502234	0.502228	0.502569	0.501792	0.501232	0.500807	0.500567	0.500517	0.500015	0.499152	0.498808	0.498264	0.497646	0.497209	0.497264	0.496605	0.496409	0.496047	0.496099	0.49602	0.495245	0.494501	0.494222	0.494091	0.494038	0.49345	0.493189	0.492449	0.491869	0.491879	0.492018	0.491545	0.490876	0.49041	0.490004	0.489495	0.489186	0.48824	0.487619
182	Palmer	66.9035	532.8	21.05	0.4664	0.465592	0.465206	0.465041	0.464882	0.464152	0.463369	0.462936	0.462964	0.462615	0.462252	0.461675	0.461564	0.460898	0.460216	0.459671	0.459423	0.458901	0.45822	0.457784	0.457554	0.456679	0.456512	0.455963	0.455735	0.455445	0.45495	0.454389	0.453798	0.453514	0.453339	0.452517	0.452106	0.451533	0.451239	0.450827	0.450423	0.449666	0.449318	0.448848	0.448421	0.447568	0.44734	0.446591	0.445807
183	Palmer	64.0996	387.9	22.53	0.515735	0.514788	0.514485	0.514438	0.514549	0.513389	0.512699	0.512385	0.512242	0.511751	0.511505	0.511094	0.510681	0.510494	0.510016	0.509288	0.50884	0.508454	0.507983	0.507417	0.507262	0.506401	0.506041	0.505675	0.50548	0.505149	0.504628	0.503871	0.503432	0.503333	0.503269	0.502321	0.501709	0.501292	0.50108	0.500752	0.500442	0.499752	0.499204	0.498691	0.498438	0.497791	0.497743	0.496843	0.49599
184	Palmer	52.1466	417.9	15.48	0.545045	0.544204	0.543792	0.543596	0.543338	0.542534	0.541493	0.541139	0.541308	0.540831	0.540189	0.539458	0.539148	0.538435	0.53789	0.537334	0.537571	0.536478	0.535489	0.534954	0.534794	0.533863	0.533545	0.533092	0.533026	0.532491	0.531683	0.531127	0.530926	0.530428	0.530125	0.529024	0.52848	0.527853	0.527399	0.527338	0.526878	0.525635	0.525186	0.524616	0.524345	0.523772	0.523146	0.522115	0.521474
185	Palmer	53.6613	621	11.28	0.499804	0.498873	0.498595	0.498492	0.498355	0.497748	0.497032	0.49693	0.496907	0.496157	0.495763	0.495114	0.494559	0.494187	0.494071	0.493708	0.493371	0.492822	0.49224	0.491659	0.491196	0.490571	0.490382	0.489882	0.489721	0.489561	0.488962	0.488263	0.487638	0.487269	0.486985	0.486273	0.485995	0.485242	0.484741	0.484882	0.484492	0.483653	0.483314	0.482577	0.482161	0.481779	0.481656	0.480651	0.479775
186	Palmer	56.0611	378.1	18.67	0.562344	0.561214	0.560979	0.561215	0.561097	0.560415	0.559894	0.559522	0.559117	0.55828	0.558291	0.557807	0.557284	0.556978	0.556757	0.556248	0.555277	0.554331	0.553732	0.55348	0.553369	0.552605	0.552601	0.552177	0.551641	0.551435	0.550838	0.550015	0.549265	0.548771	0.548445	0.54771	0.547135	0.54688	0.546529	0.546012	0.545733	0.545098	0.544362	0.543412	0.543018	0.542622	0.542414	0.541417	0.540432
[truncated: 1,513 more columns]
